# Supplementary material for: Pyruvate kinase variant of fission yeast tunes carbon metabolism, cell regulation, growth and stress resistance
Source: Mol Syst Biol. 2020 Apr 22;16(4):e9270. doi: 10.15252/msb.20199270 (PMC7175467; doi:10.15252/msb.20199270)
Supplement: Supplementary file 2 — Dataset EV1 [file MSB-16-e9270-s002.xlsx]

## Sheet: Contents
Dataset EV1
Name	Description
GWAS phenotypes	Antimycin A resistance scores of S. pombe wild strains. Ratio of corrected colony size in YES media with 500ug/L antimycin A versus corrected colony size in rich media without stress. Strain IDs are the same as in Jeffares et al. 2015.

## Sheet: EV1
Strain ID	Antimycin resistance score
JB1108	0.980251
JB1109	1.21479
JB1110	1.29984
JB1111	1.12534
JB1112	1.23667
JB1113	1.18777
JB1114	1.4182
JB1115	1.10785
JB1116	1.28257
JB1117	1.10969
JB1153	0.920872
JB1154	1.22993
JB1166	1.25792
JB1167	1.40882
JB1168	1.39805
JB1169	1.45045
JB1170	1.39435
JB1171	1.34096
JB1172	1.39674
JB1174	1.379
JB1175
JB1176	1.35397
JB1177	1.30053
JB1178	0.664637
JB1179	0.878127
JB1180	1.26731
JB1181
JB1182	1.29134
JB1183
JB1184	1.25584
JB1185	1.46495
JB1186	1.23421
JB1187	1.40613
JB1188	1.42671
JB1189	1.36533
JB1190	1.31529
JB1191	1.30332
JB1192	1.30316
JB1193	1.3417
JB1194	1.44222
JB1195	1.42208
JB1196	1.45132
JB1197	1.27955
JB1198	1.30328
JB1199	0.8963
JB1201	1.21132
JB1202	1.30001
JB1203	1.25362
JB1204	0.99946
JB1205	1.42873
JB1206	0.979721
JB1207	1.1452
JB22	1.00065
JB374	1.07357
JB4	1.24887
JB50	1.22386
JB588	1.25833
JB592	1.34361
JB593	1.28822
JB594	1.2014
JB758	1.28666
JB759	1.30884
JB760	1.07975
JB761	1.0408
JB762	1.36617
JB763
JB837	1.23241
JB838	1.16382
JB839	1.29985
JB840	1.2685
JB841	1.33477
JB842	1.33328
JB843	1.21338
JB844	1.28671
JB845	1.34634
JB846	1.45911
JB847	1.21904
JB848	1.4548
JB849	1.26418
JB850	1.2704
JB851	1.32704
JB852	1.36413
JB853	1.38026
JB854	1.29919
JB855	1.22683
JB856	1.33967
JB857	1.30881
JB858	1.35154
JB859	1.23774
JB861	1.23721
JB862	1.15047
JB864	1.40355
JB866	1.26451
JB868	1.0796
JB869	1.06472
JB870
JB871	2.05336
JB872	1.39327
JB873	1.23266
JB874	1.40488
JB875	1.29581
JB876	1.22871
JB877	1.39283
JB878	1.24373
JB879	1.21886
JB880	1.26385
JB881	1.19139
JB882	1.33781
JB883	1.2995
JB884	1.3294
JB885	1.30496
JB886	1.1536
JB887	1.16106
JB888	1.24766
JB889	1.28788
JB891	1.12053
JB892	1.32931
JB893	1.30831
JB894	1.28252
JB897	1.07421
JB898	1.16415
JB899	1.14277
JB900	1.42332
JB901	1.40932
JB902	1.25268
JB905	1.25119
JB906	1.03393
JB907	1.27144
JB908	1.04608
JB909	1.20844
JB910	1.17139
JB911	1.32225
JB912	1.47279
JB913	1.26715
JB914	1.01442
JB915	1.30658
JB916	1.38833
JB917	1.06916
JB918	1.29976
JB929	1.11752
JB930	1.09557
JB931	1.31328
JB932	1.11697
JB933	1.23789
JB934	1.29849
JB936	1.03886
JB937	1.23041
JB938	1.20943
JB939	1.35434
JB940	0.984475
JB941	1.13181
JB942	1.08501
JB943	1.32044
JB944	1.09182
JB945	1.00793
JB946	1.15335
JB948	1.07958
JB952	0.811758
JB953	1.20671
