# Supplementary material for: Pyruvate kinase variant of fission yeast tunes carbon metabolism, cell regulation, growth and stress resistance
Source: Mol Syst Biol. 2020 Apr 22;16(4):e9270. doi: 10.15252/msb.20199270 (PMC7175467; doi:10.15252/msb.20199270)
Supplement: Supplementary file 3 — Dataset EV2 [file MSB-16-e9270-s003.xlsx]

## Sheet: Contents
Dataset EV2
Name	Description
GWAS top hits	Top100 GWAS hits for the antimycin A resistance phenotype

## Sheet: EV2
Predictor	A1	A2	Effect	P	n	CHROM	POS	moderate_or_high_impact	SnpEFF annotation
3_1718122	A	T	1.09781	5.46e-06	153	3	1718122	FALSE	A|upstream_gene_variant|MODIFIER|SPNCRNA.1220|SPNCRNA.1220|transcript|SPNCRNA.1220.1|lincRNA||n.-4527A>T|||||4527|,A|upstream_gene_variant|MODIFIER|SPNCRNA.1221|SPNCRNA.1221|transcript|SPNCRNA.1221.1|lincRNA||n.-3963A>T|||||3963|,A|upstream_gene_variant|MODIFIER|gst1-antisense-1|SPNCRNA.1222|transcript|SPNCRNA.1222.1|lincRNA||n.-1470T>A|||||1470|,A|upstream_gene_variant|MODIFIER|SPCC191.10|SPCC19…
2_2200593	T	C	0.994819	6.96e-06	153	2	2200593	FALSE	T|upstream_gene_variant|MODIFIER|SPBC17G9.12c|SPBC17G9.12c|transcript|SPBC17G9.12c.1|protein_coding||c.-4569G>A|||||4147|,T|upstream_gene_variant|MODIFIER|SPBC17G9.13c|SPBC17G9.13c|transcript|SPBC17G9.13c.1|protein_coding||c.-3056G>A|||||2606|,T|upstream_gene_variant|MODIFIER|eno101|SPBC1815.01|transcript|SPBC1815.01.1|protein_coding||c.-644C>T|||||566|,T|upstream_gene_variant|MODIFIER|tim44|SPBC…
1_4660557	A	T	0.855173	2.91e-05	153	1	4660557	FALSE	A|synonymous_variant|LOW|SPAC144.05|SPAC144.05|transcript|SPAC144.05.1|protein_coding|2/6|c.1302T>A|p.Thr434Thr|1721/4847|1302/4128|434/1375||,A|upstream_gene_variant|MODIFIER|spe1|SPAC144.04c|transcript|SPAC144.04c.1|protein_coding||c.-2539A>T|||||2235|,A|upstream_gene_variant|MODIFIER|apl5|SPAC144.06|transcript|SPAC144.06.1|protein_coding||c.-3830T>A|||||3742|,A|downstream_gene_variant|MODIFIER…
1_4666430	T	C	0.855173	2.91e-05	153	1	4666430	FALSE	T|synonymous_variant|LOW|apl5|SPAC144.06|transcript|SPAC144.06.1|protein_coding|3/5|c.1953C>T|p.Ile651Ile|2041/3935|1953/2478|651/825||,T|upstream_gene_variant|MODIFIER|apl5-antisense-1|SPNCRNA.1012|transcript|SPNCRNA.1012.1|lincRNA||n.-1550G>A|||||1550|,T|upstream_gene_variant|MODIFIER|SPAC144.08|SPAC144.08|transcript|SPAC144.08.1|protein_coding||c.-2444C>T|||||2040|,T|downstream_gene_variant|MO…
2_2701260	C	G	-0.529943	4.36e-05	153	2	2701260	FALSE	G|5_prime_UTR_variant|MODIFIER|mrpl39|SPBC4F6.08c|transcript|SPBC4F6.08c.1|protein_coding|1/3|c.-11G>C|||||11|,G|upstream_gene_variant|MODIFIER|SPBC4F6.07c|SPBC4F6.07c|transcript|SPBC4F6.07c.1|protein_coding||c.-901G>C|||||850|,G|upstream_gene_variant|MODIFIER|str1|SPBC4F6.09|transcript|SPBC4F6.09.1|protein_coding||c.-4263C>G|||||3385|,G|downstream_gene_variant|MODIFIER|kin1|SPBC4F6.06|transcript…
2_2700572	A	G	-0.529943	4.36e-05	153	2	2700572	FALSE	G|upstream_gene_variant|MODIFIER|SPBC4F6.07c|SPBC4F6.07c|transcript|SPBC4F6.07c.1|protein_coding||c.-213T>C|||||162|,G|upstream_gene_variant|MODIFIER|str1|SPBC4F6.09|transcript|SPBC4F6.09.1|protein_coding||c.-4951A>G|||||4073|,G|downstream_gene_variant|MODIFIER|kin1|SPBC4F6.06|transcript|SPBC4F6.06.1|protein_coding||c.*2729A>G|||||2444|,G|downstream_gene_variant|MODIFIER|mrpl39|SPBC4F6.08c|transc…
3_684471	C	T	0.520189	6.21e-05	153	3	684471	FALSE	C|upstream_gene_variant|MODIFIER|SPCC16C4.22|SPCC16C4.22|transcript|SPCC16C4.22.1|protein_coding||c.-357T>C|||||185|,C|upstream_gene_variant|MODIFIER|SPCC16C4.10|SPCC16C4.10|transcript|SPCC16C4.10.1|protein_coding||c.-1430T>C|||||1377|,C|upstream_gene_variant|MODIFIER|pef1|SPCC16C4.11|transcript|SPCC16C4.11.1|protein_coding||c.-3283T>C|||||3283|,C|downstream_gene_variant|MODIFIER|sts5|SPCC16C4.09…
1_61572	T	C	-0.527199	6.66e-05	153	1	61572	FALSE	T|upstream_gene_variant|MODIFIER|SPAC977.13c|SPAC977.13c|transcript|SPAC977.13c.1|pseudogene||n.-2467G>A|||||2467|,T|upstream_gene_variant|MODIFIER|SPAC977.14c|SPAC977.14c|transcript|SPAC977.14c.1|protein_coding||c.-802G>A|||||665|,T|upstream_gene_variant|MODIFIER|SPAC977.15|SPAC977.15|transcript|SPAC977.15.1|protein_coding||c.-1417C>T|||||1389|,T|upstream_gene_variant|MODIFIER|SPAC977.17|SPAC977…
3_2222658	T	C	0.771114	6.77e-05	153	3	2222658	FALSE	T|upstream_gene_variant|MODIFIER|SPCC1919.05-antisense-2|SPNCRNA.584|transcript|SPNCRNA.584.1|lincRNA||n.-4797G>A|||||4797|,T|upstream_gene_variant|MODIFIER|wtf25|SPCC1919.06c|transcript|SPCC1919.06c.1|protein_coding||c.-2467G>A|||||2257|,T|upstream_gene_variant|MODIFIER|mrpl33|SPCC1919.08c|transcript|SPCC1919.08c.1|protein_coding||c.-87G>A|||||38|,T|upstream_gene_variant|MODIFIER|tif6|SPCC1919.0…
3_2224765	T	A	0.771114	6.77e-05	153	3	2224765	FALSE	T|upstream_gene_variant|MODIFIER|wtf25|SPCC1919.06c|transcript|SPCC1919.06c.1|protein_coding||c.-4574T>A|||||4364|,T|upstream_gene_variant|MODIFIER|mrpl33|SPCC1919.08c|transcript|SPCC1919.08c.1|protein_coding||c.-2194T>A|||||2145|,T|downstream_gene_variant|MODIFIER|SPCC1919.07|SPCC1919.07|transcript|SPCC1919.07.1|protein_coding||c.*2562A>T|||||2507|,T|downstream_gene_variant|MODIFIER|tif6|SPCC191…
3_2224599	A	T	0.771114	6.77e-05	153	3	2224599	FALSE	A|upstream_gene_variant|MODIFIER|wtf25|SPCC1919.06c|transcript|SPCC1919.06c.1|protein_coding||c.-4408A>T|||||4198|,A|upstream_gene_variant|MODIFIER|mrpl33|SPCC1919.08c|transcript|SPCC1919.08c.1|protein_coding||c.-2028A>T|||||1979|,A|downstream_gene_variant|MODIFIER|SPCC1919.07|SPCC1919.07|transcript|SPCC1919.07.1|protein_coding||c.*2396T>A|||||2341|,A|downstream_gene_variant|MODIFIER|tif6|SPCC191…
1_5539451	A	G	0.857833	7.41e-05	153	1	5539451	FALSE	A|5_prime_UTR_variant|MODIFIER|SPAC186.04c|SPAC186.04c|transcript|SPAC186.04c.1|protein_coding|1/1|c.-350C>T|||||350|,A|upstream_gene_variant|MODIFIER|SPAC186.06|SPAC186.06|transcript|SPAC186.06.1|protein_coding||c.-2968G>A|||||2839|,A|upstream_gene_variant|MODIFIER|SPNCRNA.310|SPNCRNA.310|transcript|SPNCRNA.310.1|lincRNA||n.-3913G>A|||||3913|,A|downstream_gene_variant|MODIFIER|SPAC186.03|SPAC186…
1_16608	A	G	-0.494318	7.46e-05	153	1	16608	FALSE	G|upstream_gene_variant|MODIFIER|SPAC212.06c|SPAC212.06c|transcript|SPAC212.06c.1|protein_coding||c.-1464A>G|||||1434|,G|upstream_gene_variant|MODIFIER|SPAC212.05c|SPAC212.05c|transcript|SPAC212.05c.1|pseudogene||n.-4216A>G|||||4216|,G|upstream_gene_variant|MODIFIER|SPAC212.04c|SPAC212.04c|transcript|SPAC212.04c.1|protein_coding||c.-4979A>G|||||4773|,G|downstream_gene_variant|MODIFIER|SPAC212.08c…
2_298620	C	T	0.498534	7.81e-05	153	2	298620	FALSE	C|synonymous_variant|LOW|omh4|SPBC1773.08c|transcript|SPBC1773.08c.1|protein_coding|1/1|c.474A>G|p.Lys158Lys|474/1368|474/1323|158/440||,C|upstream_gene_variant|MODIFIER|adh8|SPBC1773.06c|transcript|SPBC1773.06c.1|protein_coding||c.-4114A>G|||||3895|,C|upstream_gene_variant|MODIFIER|sbp1|SPBC1773.07c|transcript|SPBC1773.07c.1|protein_coding||c.-1467A>G|||||1421|,C|downstream_gene_variant|MODIFIER…
1_61565	|	|	-0.526662	7.95e-05	153	1	61565	FALSE	AAC|upstream_gene_variant|MODIFIER|SPAC977.13c|SPAC977.13c|transcript|SPAC977.13c.1|pseudogene||n.-2462_-2460delTTCinsGTT|||||2460|,AAC|upstream_gene_variant|MODIFIER|SPAC977.14c|SPAC977.14c|transcript|SPAC977.14c.1|protein_coding||c.-797_-795delTTCinsGTT|||||658|,AAC|upstream_gene_variant|MODIFIER|SPAC977.15|SPAC977.15|transcript|SPAC977.15.1|protein_coding||c.-1424_-1422delGAAinsAAC|||||1396|,A…
1_2978438	C	T	0.703166	0.00011075	153	1	2978438	FALSE	C|synonymous_variant|LOW|mfc1|SPAPB1A11.01|transcript|SPAPB1A11.01.1|protein_coding|1/1|c.628T>C|p.Leu210Leu|2069/3126|628/1488|210/495||,C|upstream_gene_variant|MODIFIER|SPNCRNA.866|SPNCRNA.866|transcript|SPNCRNA.866.1|lincRNA||n.-2468A>G|||||2468|,C|upstream_gene_variant|MODIFIER|SPAPB1A11.02|SPAPB1A11.02|transcript|SPAPB1A11.02.1|protein_coding||c.-2035T>C|||||1990|,C|downstream_gene_variant|M…
2_4423413	|	|	0.56945	0.00011476	153	2	4423413	TRUE	TGTC|missense_variant|MODERATE|pfl5|SPBC1289.15|transcript|SPBC1289.15.1|protein_coding|1/1|c.2002A>G|p.Ile668Val|2513/4707|2002/3852|668/1283||,CATT|synonymous_variant|LOW|pfl5|SPBC1289.15|transcript|SPBC1289.15.1|protein_coding|1/1|c.2001_2004delTATCinsCATT|p.ThrIle667ThrIle|2512/4707|2001/3852|667/1283||,CATC|synonymous_variant|LOW|pfl5|SPBC1289.15|transcript|SPBC1289.15.1|protein_coding|1/1|c…
1_2976011	|	|	0.702996	0.0001277	153	1	2976011	FALSE	CTG|upstream_gene_variant|MODIFIER|agl1|SPAPB24D3.10c|transcript|SPAPB24D3.10c.1|protein_coding||c.-5023T>G|||||3947|,CTT|upstream_gene_variant|MODIFIER|agl1|SPAPB24D3.10c|transcript|SPAPB24D3.10c.1|protein_coding||c.-5025_-5023delCATinsAAG|||||3947|,CTG|upstream_gene_variant|MODIFIER|SPNCRNA.866|SPNCRNA.866|transcript|SPNCRNA.866.1|lincRNA||n.-41T>G|||||41|,CTT|upstream_gene_variant|MODIFIER|SPN…
2_2434400	|	|	0.677708	0.00012796	153	2	2434400	FALSE	TAG|upstream_gene_variant|MODIFIER|cmc1-antisense-1|SPNCRNA.572|transcript|SPNCRNA.572.1|lincRNA||n.-2565T>A|||||2565|,TAA|upstream_gene_variant|MODIFIER|cmc1-antisense-1|SPNCRNA.572|transcript|SPNCRNA.572.1|lincRNA||n.-2567_-2565delCTTinsTTA|||||2565|,TAG|upstream_gene_variant|MODIFIER|cmc1|SPBC21D10.07|transcript|SPBC21D10.07.1|protein_coding||c.-918T>A|||||810|,TAA|upstream_gene_variant|MODIFI…
1_61556	|	|	-0.513948	0.00012886	153	1	61556	FALSE	TC|upstream_gene_variant|MODIFIER|SPAC977.13c|SPAC977.13c|transcript|SPAC977.13c.1|pseudogene||n.-2452_-2451delTTinsGA|||||2451|,TC|upstream_gene_variant|MODIFIER|SPAC977.14c|SPAC977.14c|transcript|SPAC977.14c.1|protein_coding||c.-787_-786delTTinsGA|||||649|,TC|upstream_gene_variant|MODIFIER|SPAC977.15|SPAC977.15|transcript|SPAC977.15.1|protein_coding||c.-1433_-1432delAAinsTC|||||1405|,TC|upstrea…
1_10105	|	|	-0.536694	0.00013997	153	1	10105	FALSE	AGGGGGGGC|upstream_gene_variant|MODIFIER|tlh1|SPAC212.11|transcript|SPAC212.11.1|protein_coding||c.-4451delC|||||4451|WARNING_TRANSCRIPT_INCOMPLETE,AGGGGGGGC|upstream_gene_variant|MODIFIER|SPAC212.10|SPAC212.10|transcript|SPAC212.10.1|pseudogene||n.-3782delC|||||3782|,AGGGGGGGC|upstream_gene_variant|MODIFIER|SPAC212.08c|SPAC212.08c|transcript|SPAC212.08c.1|protein_coding||c.-2045delG|||||1671|,AG…
2_964080	|	|	-0.588086	0.00014196	153	2	964080	TRUE	CCTT|missense_variant|MODERATE|SPBP35G2.17|SPBP35G2.17|transcript|SPBP35G2.17.1|protein_coding|1/1|c.193_196delGAGAinsAAGG|p.GluThr65LysAla|1820/2044|193/321|65/106||,CCTC|missense_variant|MODERATE|SPBP35G2.17|SPBP35G2.17|transcript|SPBP35G2.17.1|protein_coding|1/1|c.196A>G|p.Thr66Ala|1820/2044|196/321|66/106||,CCTC|5_prime_UTR_variant|MODIFIER|txc1|SPBP35G2.02|transcript|SPBP35G2.02.1|protein_co…
3_1740299	T	G	0.708968	0.00014372	153	3	1740299	TRUE	T|missense_variant|MODERATE|wtf16|SPCC1450.08c|transcript|SPCC1450.08c.1|protein_coding|2/6|c.183C>A|p.Asn61Lys|460/1237|183/960|61/319||,T|upstream_gene_variant|MODIFIER|rox3|SPCC1450.05c|transcript|SPCC1450.05c.1|protein_coding||c.-5116C>A|||||4955|,T|upstream_gene_variant|MODIFIER|grx3|SPCC1450.06c|transcript|SPCC1450.06c.1|protein_coding||c.-4372C>A|||||4134|,T|upstream_gene_variant|MODIFIER|…
2_4516452	T	A	0.705821	0.00014637	153	2	4516452	FALSE	T|upstream_gene_variant|MODIFIER|SPBCPT2R1.04c|SPBCPT2R1.04c|transcript|SPBCPT2R1.04c.1|protein_coding||c.-1851T>A|||||1637|,T|upstream_gene_variant|MODIFIER|SPBCPT2R1.05c|SPBCPT2R1.05c|transcript|SPBCPT2R1.05c.1|pseudogene||n.-1073T>A|||||1073|,T|downstream_gene_variant|MODIFIER|SPBCPT2R1.03|SPBCPT2R1.03|transcript|SPBCPT2R1.03.1|protein_coding||c.*3832A>T|||||3832|,T|downstream_gene_variant|MOD…
2_2023120	T	A	-0.522396	0.00014724	153	2	2023120	FALSE	A|upstream_gene_variant|MODIFIER|SPBP23A10.11c|SPBP23A10.11c|transcript|SPBP23A10.11c.1|protein_coding||c.-2431A>T|||||1531|,A|upstream_gene_variant|MODIFIER|frg1|SPBP23A10.12|transcript|SPBP23A10.12.1|protein_coding||c.-829T>A|||||179|,A|upstream_gene_variant|MODIFIER|orc4|SPBP23A10.13|transcript|SPBP23A10.13.1|protein_coding||c.-2423T>A|||||2243|,A|downstream_gene_variant|MODIFIER|ppk32|SPBP23A…
1_1006071	|	|	0.841158	0.00017242	153	1	1006071	FALSE	CGA|upstream_gene_variant|MODIFIER|sod1|SPAC821.10c|transcript|SPAC821.10c.1|protein_coding||c.-2610C>T|||||2473|,CGA|upstream_gene_variant|MODIFIER|pro1|SPAC821.11|transcript|SPAC821.11.1|protein_coding||c.-321G>A|||||186|,CGA|upstream_gene_variant|MODIFIER|orb6|SPAC821.12|transcript|SPAC821.12.1|protein_coding||c.-2366G>A|||||2142|,CGA|downstream_gene_variant|MODIFIER|eng1|SPAC821.09|transcript…
1_204456	T	A	0.490239	0.000175	153	1	204456	FALSE	T|5_prime_UTR_variant|MODIFIER|SPAC24B11.05|SPAC24B11.05|transcript|SPAC24B11.05.1|protein_coding|1/1|c.-757A>T|||||757|,T|upstream_gene_variant|MODIFIER|aps1-antisense-1|SPNCRNA.620|transcript|SPNCRNA.620.1|lincRNA||n.-3869T>A|||||3869|,T|upstream_gene_variant|MODIFIER|SPAC13G6.15c|SPAC13G6.15c|transcript|SPAC13G6.15c.1|protein_coding||c.-1478T>A|||||1110|,T|upstream_gene_variant|MODIFIER|SPNCRN…
1_204445	A	G	0.490239	0.000175	153	1	204445	FALSE	A|5_prime_UTR_variant|MODIFIER|SPAC24B11.05|SPAC24B11.05|transcript|SPAC24B11.05.1|protein_coding|1/1|c.-768G>A|||||768|,A|upstream_gene_variant|MODIFIER|aps1-antisense-1|SPNCRNA.620|transcript|SPNCRNA.620.1|lincRNA||n.-3858C>T|||||3858|,A|upstream_gene_variant|MODIFIER|SPAC13G6.15c|SPAC13G6.15c|transcript|SPAC13G6.15c.1|protein_coding||c.-1467C>T|||||1099|,A|upstream_gene_variant|MODIFIER|SPNCRN…
2_304624	T	C	0.490507	0.00018279	153	2	304624	FALSE	T|3_prime_UTR_variant|MODIFIER|mug89|SPBC1773.11c|transcript|SPBC1773.11c.1|protein_coding|1/1|c.*677G>A|||||677|,T|upstream_gene_variant|MODIFIER|mug184|SPBC1773.09c|transcript|SPBC1773.09c.1|protein_coding||c.-3410G>A|||||3268|,T|upstream_gene_variant|MODIFIER|nrs1|SPBC1773.10c|transcript|SPBC1773.10c.1|protein_coding||c.-936G>A|||||890|,T|upstream_gene_variant|MODIFIER|SPBC1773.12|SPBC1773.12|…
1_5565010	T	G	-0.469461	0.0001954	153	1	5565010	FALSE	G|upstream_gene_variant|MODIFIER|SPAC750.02c|SPAC750.02c|transcript|SPAC750.02c.1|protein_coding||c.-3364A>C|||||3109|,G|upstream_gene_variant|MODIFIER|SPAC750.03c|SPAC750.03c|transcript|SPAC750.03c.1|protein_coding||c.-1965A>C|||||1965|,G|upstream_gene_variant|MODIFIER|SPAC750.04c|SPAC750.04c|transcript|SPAC750.04c.1|protein_coding||c.-359A>C|||||359|,G|downstream_gene_variant|MODIFIER|SPAC750.0…
1_2976798	T	C	0.62302	0.00019676	153	1	2976798	FALSE	T|5_prime_UTR_variant|MODIFIER|mfc1|SPAPB1A11.01|transcript|SPAPB1A11.01.1|protein_coding|1/1|c.-1013C>T|||||1013|,T|upstream_gene_variant|MODIFIER|agl1|SPAPB24D3.10c|transcript|SPAPB24D3.10c.1|protein_coding||c.-5810G>A|||||4734|,T|upstream_gene_variant|MODIFIER|SPNCRNA.866|SPNCRNA.866|transcript|SPNCRNA.866.1|lincRNA||n.-828G>A|||||828|,T|upstream_gene_variant|MODIFIER|SPAPB1A11.02|SPAPB1A11.02…
1_61545	|	|	-0.518583	0.00021915	153	1	61545	FALSE	GTGAAG|upstream_gene_variant|MODIFIER|SPAC977.13c|SPAC977.13c|transcript|SPAC977.13c.1|pseudogene||n.-2445_-2440delTTTCGTinsCTTCAC|||||2440|,ATGAAG|upstream_gene_variant|MODIFIER|SPAC977.13c|SPAC977.13c|transcript|SPAC977.13c.1|pseudogene||n.-2445_-2441delTTTCGinsCTTCA|||||2441|,GTGAAG|upstream_gene_variant|MODIFIER|SPAC977.14c|SPAC977.14c|transcript|SPAC977.14c.1|protein_coding||c.-780_-775delTT…
2_1722945	|	|	-0.440631	0.00022119	153	2	1722945	FALSE	CTTT|5_prime_UTR_variant|MODIFIER|atf21|SPBC2F12.09c|transcript|SPBC2F12.09c.1|protein_coding|1/1|c.-65dupT|||||64|INFO_REALIGN_3_PRIME,CTTT|upstream_gene_variant|MODIFIER|SPBC2F12.10|SPBC2F12.10|transcript|SPBC2F12.10.1|protein_coding||c.-2471dupA|||||1960|,CTTT|upstream_gene_variant|MODIFIER|ceg1|SPBC2F12.08c|transcript|SPBC2F12.08c.1|protein_coding||c.-1900dupT|||||1899|,CTTT|upstream_gene_var…
2_991381	T	A	-0.564234	0.00025921	153	2	991381	FALSE	T|5_prime_UTR_variant|MODIFIER|swc2|SPBP35G2.13c|transcript|SPBP35G2.13c.1|protein_coding|1/1|c.-14T>A|||||14|,T|upstream_gene_variant|MODIFIER|nbr1|SPBP35G2.11c|transcript|SPBP35G2.11c.1|protein_coding||c.-3544T>A|||||2787|,T|upstream_gene_variant|MODIFIER|SPNCRNA.1402|SPNCRNA.1402|transcript|SPNCRNA.1402.1|lincRNA||n.-103A>T|||||103|,T|upstream_gene_variant|MODIFIER|puf2|SPBP35G2.14|transcript|…
1_2924385	|	|	0.651729	0.0002614	153	1	2924385	FALSE	ATTTTGAAATGACTTTTTGAAATGACTT|3_prime_UTR_variant|MODIFIER|SPAC2E1P3.01|SPAC2E1P3.01|transcript|SPAC2E1P3.01.1|protein_coding|1/1|c.*19_*31dupTTTGAAATGACTT|||||32|,ATTTTGAAATGACTTTTTGAAATGACTT|upstream_gene_variant|MODIFIER|dhd1|SPAC513.06c|transcript|SPAC513.06c.1|protein_coding||c.-4932_-4931insAAGTCATTTCAAA|||||4121|,ATTTTGAAATGACTTTTTGAAATGACTT|upstream_gene_variant|MODIFIER|amt3-antisense-1|S…
1_2924323	T	C	0.651729	0.0002614	153	1	2924323	FALSE	T|synonymous_variant|LOW|SPAC2E1P3.01|SPAC2E1P3.01|transcript|SPAC2E1P3.01.1|protein_coding|1/1|c.1002C>T|p.Ala334Ala|1563/1960|1002/1047|334/348||,T|upstream_gene_variant|MODIFIER|dhd1|SPAC513.06c|transcript|SPAC513.06c.1|protein_coding||c.-4855G>A|||||4044|,T|upstream_gene_variant|MODIFIER|amt3-antisense-1|SPNCRNA.859|transcript|SPNCRNA.859.1|lincRNA||n.-422C>T|||||422|,T|downstream_gene_varian…
1_2536559	|	|	0.582122	0.00026143	153	1	2536559	FALSE	AG|3_prime_UTR_variant|MODIFIER|emc1|SPAC25H1.07|transcript|SPAC25H1.07.1|protein_coding|1/1|c.*89_*105delTGTATTACTTGTTTACT|||||89|INFO_REALIGN_3_PRIME,AG|upstream_gene_variant|MODIFIER|atp19|SPAC25H1.10c|transcript|SPAC25H1.10c.1|protein_coding||c.-3363_-3347delCAAGTAATACAAGTAAA|||||3285|,AG|upstream_gene_variant|MODIFIER|mde5|SPAC25H1.09|transcript|SPAC25H1.09.1|protein_coding||c.-1900_-1884del…
2_2671237	|	|	0.569035	0.00027265	153	2	2671237	FALSE	GAAAAAAAAAG|upstream_gene_variant|MODIFIER|SPBC3E7.05c|SPBC3E7.05c|transcript|SPBC3E7.05c.1|protein_coding||c.-3851_-3850insT|||||3768|,GAAAAAAAAAG|upstream_gene_variant|MODIFIER|fnx2|SPBC3E7.06c|transcript|SPBC3E7.06c.1|protein_coding||c.-1306_-1305insT|||||1006|,GAAAAAAAAAG|downstream_gene_variant|MODIFIER|SPBC3E7.07c|SPBC3E7.07c|transcript|SPBC3E7.07c.1|protein_coding||c.*713_*714insT|||||631|…
2_152660	C	T	-0.400556	0.00030199	153	2	152660	FALSE	T|synonymous_variant|LOW|SPBC1683.06c|SPBC1683.06c|transcript|SPBC1683.06c.1|protein_coding|1/1|c.87G>A|p.Leu29Leu|1000/1871|87/933|29/310||,T|5_prime_UTR_variant|MODIFIER|mal1|SPBC1683.07|transcript|SPBC1683.07.1|protein_coding|1/1|c.-902C>T|||||902|,T|upstream_gene_variant|MODIFIER|SPNCRNA.1316|SPNCRNA.1316|transcript|SPNCRNA.1316.1|lincRNA||n.-3853G>A|||||3853|,T|upstream_gene_variant|MODIFIER…
3_1717162	T	C	0.787866	0.00033714	153	3	1717162	FALSE	T|3_prime_UTR_variant|MODIFIER|lto1|SPCC191.08|transcript|SPCC191.08.1|protein_coding|1/1|c.*7C>T|||||7|,T|upstream_gene_variant|MODIFIER|SPCC191.05c|SPCC191.05c|transcript|SPCC191.05c.1|protein_coding||c.-4208G>A|||||4155|,T|upstream_gene_variant|MODIFIER|SPNCRNA.1220|SPNCRNA.1220|transcript|SPNCRNA.1220.1|lincRNA||n.-3567G>A|||||3567|,T|upstream_gene_variant|MODIFIER|SPNCRNA.1221|SPNCRNA.1221|t…
2_141735	A	G	0.431305	0.00037802	153	2	141735	FALSE	A|upstream_gene_variant|MODIFIER|SPBC1683.03c|SPBC1683.03c|transcript|SPBC1683.03c.1|protein_coding||c.-1651C>T|||||1358|,A|upstream_gene_variant|MODIFIER|SPBC1683.04|SPBC1683.04|transcript|SPBC1683.04.1|protein_coding||c.-677G>A|||||527|,A|downstream_gene_variant|MODIFIER|SPBC1683.02|SPBC1683.02|transcript|SPBC1683.02.1|protein_coding||c.*3672G>A|||||3265|,A|downstream_gene_variant|MODIFIER|SPNC…
2_142262	A	G	0.425814	0.00038526	153	2	142262	FALSE	A|5_prime_UTR_variant|MODIFIER|SPBC1683.04|SPBC1683.04|transcript|SPBC1683.04.1|protein_coding|1/1|c.-150G>A|||||150|,A|upstream_gene_variant|MODIFIER|SPBC1683.03c|SPBC1683.03c|transcript|SPBC1683.03c.1|protein_coding||c.-2178C>T|||||1885|,A|upstream_gene_variant|MODIFIER|SPNCRNA.1315|SPNCRNA.1315|transcript|SPNCRNA.1315.1|lincRNA||n.-82C>T|||||82|,A|downstream_gene_variant|MODIFIER|SPBC1683.02|S…
1_19818	G	C	0.84268	0.00041033	153	1	19818	FALSE	G|upstream_gene_variant|MODIFIER|SPAC212.05c|SPAC212.05c|transcript|SPAC212.05c.1|pseudogene||n.-1006C>G|||||1006|,G|upstream_gene_variant|MODIFIER|SPAC212.04c|SPAC212.04c|transcript|SPAC212.04c.1|protein_coding||c.-1769C>G|||||1563|,G|downstream_gene_variant|MODIFIER|SPAC212.12|SPAC212.12|transcript|SPAC212.12.1|protein_coding||c.*3592C>G|||||3592|,G|downstream_gene_variant|MODIFIER|SPAC212.06c|…
1_3767859	T	A	-0.471115	0.00043696	153	1	3767859	FALSE	A|upstream_gene_variant|MODIFIER|SPATRNAALA.04|SPATRNAALA.04|transcript|SPATRNAALA.04.1|protein_coding||c.-2778A>T|||||2778|WARNING_TRANSCRIPT_MULTIPLE_STOP_CODONS,A|upstream_gene_variant|MODIFIER|SPATRNAGLU.03|SPATRNAGLU.03|transcript|SPATRNAGLU.03.1|protein_coding||c.-2354A>T|||||2354|WARNING_TRANSCRIPT_NO_START_CODON,A|upstream_gene_variant|MODIFIER|SPATRNAILE.03|SPATRNAILE.03|transcript|SPATR…
3_691318	G	A	0.418362	0.00044318	153	3	691318	FALSE	G|synonymous_variant|LOW|rpl1201|SPCC16C4.13c|transcript|SPCC16C4.13c.1|protein_coding|1/1|c.315T>C|p.Ser105Ser|373/602|315/498|105/165||,G|upstream_gene_variant|MODIFIER|rml2|SPCC16C4.15|transcript|SPCC16C4.15.1|protein_coding||c.-4604A>G|||||4568|,G|downstream_gene_variant|MODIFIER|SPCC16C4.10|SPCC16C4.10|transcript|SPCC16C4.10.1|protein_coding||c.*4526A>G|||||3912|,G|downstream_gene_variant|MO…
2_657988	A	G	0.758201	0.00045686	153	2	657988	FALSE	A|upstream_gene_variant|MODIFIER|dsc1|SPBC947.10|transcript|SPBC947.10.1|protein_coding||c.-2742C>T|||||2538|,A|upstream_gene_variant|MODIFIER|hsp3103|SPBC947.09|transcript|SPBC947.09.1|protein_coding||c.-880C>T|||||115|,A|upstream_gene_variant|MODIFIER|SPBTRNAMET.04|SPBTRNAMET.04|transcript|SPBTRNAMET.04.1|protein_coding||c.-463G>A|||||463|WARNING_TRANSCRIPT_NO_START_CODON,A|upstream_gene_varian…
2_658067	|	|	0.758201	0.00045686	153	2	658067	FALSE	AA|upstream_gene_variant|MODIFIER|dsc1|SPBC947.10|transcript|SPBC947.10.1|protein_coding||c.-2822_-2821delCCinsTT|||||2617|,AA|upstream_gene_variant|MODIFIER|hsp3103|SPBC947.09|transcript|SPBC947.09.1|protein_coding||c.-960_-959delCCinsTT|||||194|,AA|upstream_gene_variant|MODIFIER|SPBTRNAMET.04|SPBTRNAMET.04|transcript|SPBTRNAMET.04.1|protein_coding||c.-384_-383delGGinsAA|||||384|WARNING_TRANSCRI…
2_2648345	|	|	0.558285	0.00046603	153	2	2648345	FALSE	TA|upstream_gene_variant|MODIFIER|ofd1|SPBC6B1.08c|transcript|SPBC6B1.08c.1|protein_coding||c.-1755_-1754delTT|||||1618|,TAA|upstream_gene_variant|MODIFIER|ofd1|SPBC6B1.08c|transcript|SPBC6B1.08c.1|protein_coding||c.-1755delT|||||1619|,TA|upstream_gene_variant|MODIFIER|prp17|SPBC6B1.10|transcript|SPBC6B1.10.1|protein_coding||c.-3299_-3298delAA|||||2697|,TAA|upstream_gene_variant|MODIFIER|prp17|SP…
2_4526124	|	|	-0.774232	0.00049001	153	2	4526124	FALSE	TTTATATTATATTATATTATATTATAT|upstream_gene_variant|MODIFIER|SPBCPT2R1.07c|SPBCPT2R1.07c|transcript|SPBCPT2R1.07c.1|pseudogene||n.-1176_-1175insATATA|||||1176|,TTTATATTATATTATATTATATTATAT|upstream_gene_variant|MODIFIER|SPBCPT2R1.10|SPBCPT2R1.10|transcript|SPBCPT2R1.10.1|pseudogene||n.-80_-79insTATAT|||||79|,TTTATATTATATTATATTATATTATAT|upstream_gene_variant|MODIFIER|tlh2|SPBCPT2R1.08c|transcript|SPB…
1_4668956	A	G	0.67084	0.00049125	153	1	4668956	TRUE	A|missense_variant|MODERATE|SPAC144.08|SPAC144.08|transcript|SPAC144.08.1|protein_coding|1/2|c.83G>A|p.Gly28Glu|487/2869|83/678|28/225||,A|upstream_gene_variant|MODIFIER|apl5-antisense-1|SPNCRNA.1012|transcript|SPNCRNA.1012.1|lincRNA||n.-4076C>T|||||4076|,A|upstream_gene_variant|MODIFIER|gpn2|SPAC144.07c|transcript|SPAC144.07c.1|protein_coding||c.-615C>T|||||187|,A|upstream_gene_variant|MODIFIER|…
1_3635218	|	|	0.538586	0.00050111	153	1	3635218	FALSE	CTTTTTTTTTTTT|upstream_gene_variant|MODIFIER|swi2|SPAC1142.03c|transcript|SPAC1142.03c.1|protein_coding||c.-3889T>A|||||3726|,TTTTTT|upstream_gene_variant|MODIFIER|swi2|SPAC1142.03c|transcript|SPAC1142.03c.1|protein_coding||c.-3889delTinsAAAAAA|||||3726|,CTTTTTTTTTTTT|upstream_gene_variant|MODIFIER|ctr5|SPAC1142.05|transcript|SPAC1142.05.1|protein_coding||c.-535A>T|||||63|,TTTTTT|upstream_gene_va…
1_4694049	G	A	0.434423	0.00050383	153	1	4694049	FALSE	G|synonymous_variant|LOW|aro1|SPAC1834.02|transcript|SPAC1834.02.1|protein_coding|1/1|c.279A>G|p.Glu93Glu|369/4926|279/4722|93/1573||,G|upstream_gene_variant|MODIFIER|SPAC144.17c|SPAC144.17c|transcript|SPAC144.17c.1|protein_coding||c.-5218T>C|||||4853|,G|upstream_gene_variant|MODIFIER|SPNCRNA.1016|SPNCRNA.1016|transcript|SPNCRNA.1016.1|lincRNA||n.-3981T>C|||||3981|,G|upstream_gene_variant|MODIFIE…
1_3790165	C	T	-0.824696	0.0005325	153	1	3790165	FALSE	C|upstream_gene_variant|MODIFIER|emc5|SPAP4C9.02|transcript|SPAP4C9.02.1|protein_coding||c.-815T>C|||||747|,C|upstream_gene_variant|MODIFIER|rad50-antisense-1|SPNCRNA.936|transcript|SPNCRNA.936.1|lincRNA||n.-1732T>C|||||1732|,C|downstream_gene_variant|MODIFIER|SPNCRNA.234|SPNCRNA.234|transcript|SPNCRNA.234.1|lincRNA||n.*3029T>C|||||3029|,C|downstream_gene_variant|MODIFIER|IRC1-R|SPNCRNA.95|transc…
1_4670107	G	A	0.733816	0.00053712	153	1	4670107	FALSE	G|synonymous_variant|LOW|sfc2|SPAC144.09c|transcript|SPAC144.09c.1|protein_coding|2/2|c.906T>C|p.Cys302Cys|1305/1785|906/1125|302/374||,G|3_prime_UTR_variant|MODIFIER|SPAC144.08|SPAC144.08|transcript|SPAC144.08.1|protein_coding|2/2|c.*513A>G|||||556|,G|upstream_gene_variant|MODIFIER|gpn2|SPAC144.07c|transcript|SPAC144.07c.1|protein_coding||c.-1766T>C|||||1338|,G|upstream_gene_variant|MODIFIER|SPN…
2_996255	T	C	-0.516699	0.00054215	153	2	996255	FALSE	T|5_prime_UTR_variant|MODIFIER|med15|SPBC146.01|transcript|SPBC146.01.1|protein_coding|1/3|c.-542C>T|||||542|,T|3_prime_UTR_variant|MODIFIER|puf2|SPBP35G2.14|transcript|SPBP35G2.14.1|protein_coding|1/1|c.*186C>T|||||186|,T|upstream_gene_variant|MODIFIER|swc2|SPBP35G2.13c|transcript|SPBP35G2.13c.1|protein_coding||c.-4888G>A|||||4423|,T|upstream_gene_variant|MODIFIER|SPBC146.02|SPBC146.02|transcrip…
2_147425	A	T	-0.661878	0.00054241	153	2	147425	FALSE	A|upstream_gene_variant|MODIFIER|SPBC1683.05|SPBC1683.05|transcript|SPBC1683.05.1|protein_coding||c.-1325T>A|||||490|,A|upstream_gene_variant|MODIFIER|mal1|SPBC1683.07|transcript|SPBC1683.07.1|protein_coding||c.-6137T>A|||||4065|,A|downstream_gene_variant|MODIFIER|SPBC1683.04|SPBC1683.04|transcript|SPBC1683.04.1|protein_coding||c.*2515T>A|||||2032|,A|downstream_gene_variant|MODIFIER|SPBC1683.06c|…
1_2960573	|	|	0.519201	0.0005534	153	1	2960573	FALSE	TAAAAAT|upstream_gene_variant|MODIFIER|SPAPB24D3.06c|SPAPB24D3.06c|transcript|SPAPB24D3.06c.1|protein_coding||c.-3565delT|||||2846|,TAAAAAT|upstream_gene_variant|MODIFIER|SPAPB24D3.07c|SPAPB24D3.07c|transcript|SPAPB24D3.07c.1|protein_coding||c.-1653delT|||||1387|,TAAAAAT|downstream_gene_variant|MODIFIER|mag1-antisense-1|SPNCRNA.864|transcript|SPNCRNA.864.1|lincRNA||n.*4952delA|||||4952|,TAAAAAT|d…
1_4884945	A	G	0.410597	0.00057148	153	1	4884945	FALSE	A|synonymous_variant|LOW|bgs3|SPAC19B12.03|transcript|SPAC19B12.03.1|protein_coding|1/1|c.948G>A|p.Gln316Gln|2132/7102|948/5481|316/1826||,A|upstream_gene_variant|MODIFIER|gas1|SPAC19B12.02c|transcript|SPAC19B12.02c.1|protein_coding||c.-4492C>T|||||4147|,A|downstream_gene_variant|MODIFIER|SPNCRNA.255|SPNCRNA.255|transcript|SPNCRNA.255.1|lincRNA||n.*2996G>A|||||2996|,A|downstream_gene_variant|MODI…
1_4888551	T	C	0.410597	0.00057148	153	1	4888551	FALSE	T|synonymous_variant|LOW|bgs3|SPAC19B12.03|transcript|SPAC19B12.03.1|protein_coding|1/1|c.4554C>T|p.Leu1518Leu|5738/7102|4554/5481|1518/1826||,T|upstream_gene_variant|MODIFIER|rps3001|SPAC19B12.04|transcript|SPAC19B12.04.1|protein_coding||c.-1784C>T|||||1635|,T|downstream_gene_variant|MODIFIER|SPNCRNA.1034|SPNCRNA.1034|transcript|SPNCRNA.1034.1|lincRNA||n.*1247G>A|||||1247|,T|downstream_gene_vari…
1_4888788	T	C	0.410597	0.00057148	153	1	4888788	FALSE	T|synonymous_variant|LOW|bgs3|SPAC19B12.03|transcript|SPAC19B12.03.1|protein_coding|1/1|c.4791C>T|p.Gly1597Gly|5975/7102|4791/5481|1597/1826||,T|upstream_gene_variant|MODIFIER|rps3001|SPAC19B12.04|transcript|SPAC19B12.04.1|protein_coding||c.-1547C>T|||||1398|,T|downstream_gene_variant|MODIFIER|SPNCRNA.1034|SPNCRNA.1034|transcript|SPNCRNA.1034.1|lincRNA||n.*1010G>A|||||1010|,T|downstream_gene_vari…
2_991979	|	|	-0.540399	0.00061938	153	2	991979	FALSE	GTTT|upstream_gene_variant|MODIFIER|nbr1|SPBP35G2.11c|transcript|SPBP35G2.11c.1|protein_coding||c.-4145_-4144insA|||||3388|,GTTT|upstream_gene_variant|MODIFIER|swc2|SPBP35G2.13c|transcript|SPBP35G2.13c.1|protein_coding||c.-615_-614insA|||||150|,GTTT|upstream_gene_variant|MODIFIER|puf2|SPBP35G2.14|transcript|SPBP35G2.14.1|protein_coding||c.-891dupT|||||697|,GTTT|upstream_gene_variant|MODIFIER|med1…
2_991766	|	|	-0.540399	0.00061938	153	2	991766	FALSE	GTTT|5_prime_UTR_variant|MODIFIER|swc2|SPBP35G2.13c|transcript|SPBP35G2.13c.1|protein_coding|1/1|c.-401_-400insAA|||||401|,GTTT|upstream_gene_variant|MODIFIER|nbr1|SPBP35G2.11c|transcript|SPBP35G2.11c.1|protein_coding||c.-3931_-3930insAA|||||3174|,GTTT|upstream_gene_variant|MODIFIER|puf2|SPBP35G2.14|transcript|SPBP35G2.14.1|protein_coding||c.-1105_-1104insTT|||||911|,GTTT|upstream_gene_variant|MO…
1_4473662	C	T	0.484862	0.00062822	153	1	4473662	FALSE	C|synonymous_variant|LOW|mfs1|SPAC17C9.16c|transcript|SPAC17C9.16c.1|protein_coding|2/2|c.999T>C|p.Ile333Ile|1138/2220|999/1596|333/531||,C|upstream_gene_variant|MODIFIER|wos2|SPAC9E9.13|transcript|SPAC9E9.13.1|protein_coding||c.-4667A>G|||||4601|,C|upstream_gene_variant|MODIFIER|mfs1-antisense-1|SPNCRNA.991|transcript|SPNCRNA.991.1|lincRNA||n.-435A>G|||||435|,C|upstream_gene_variant|MODIFIER|SPA…
2_888493	G	T	0.372522	0.00065567	153	2	888493	FALSE	G|upstream_gene_variant|MODIFIER|SPNCRNA.1394|SPNCRNA.1394|transcript|SPNCRNA.1394.1|lincRNA||n.-4098A>C|||||4098|,G|upstream_gene_variant|MODIFIER|snR3|SPSNORNA.35|transcript|SPSNORNA.35.1|snoRNA||n.-4161A>C|||||4161|,G|upstream_gene_variant|MODIFIER|SPBC713.13-antisense-1|SPNCRNA.1395|transcript|SPNCRNA.1395.1|lincRNA||n.-846T>G|||||846|,G|upstream_gene_variant|MODIFIER|SPNCRNA.332|SPNCRNA.332|…
1_5528995	|	|	0.752029	0.00067963	153	1	5528995	FALSE	AT|upstream_gene_variant|MODIFIER|SPNCRNA.283|SPNCRNA.283|transcript|SPNCRNA.283.1|lincRNA||n.-3705_-3698delAAAAATAA|||||3698|,ATTTAT|upstream_gene_variant|MODIFIER|SPNCRNA.283|SPNCRNA.283|transcript|SPNCRNA.283.1|lincRNA||n.-3705_-3702delAAAA|||||3702|,ATTTATT|upstream_gene_variant|MODIFIER|SPNCRNA.283|SPNCRNA.283|transcript|SPNCRNA.283.1|lincRNA||n.-3705_-3703delAAA|||||3703|,ATTTATTTT|upstream…
3_955763	C	A	0.395789	0.00068145	153	3	955763	FALSE	C|3_prime_UTR_variant|MODIFIER|SPCPB16A4.07|SPCPB16A4.07|transcript|SPCPB16A4.07.1|protein_coding|1/2|c.*165A>C|||||165|,C|upstream_gene_variant|MODIFIER|trm8|SPCPB16A4.04c|transcript|SPCPB16A4.04c.1|protein_coding||c.-3559T>G|||||3261|,C|upstream_gene_variant|MODIFIER|ure7|SPCPB16A4.05c|transcript|SPCPB16A4.05c.1|protein_coding||c.-2227T>G|||||1695|,C|upstream_gene_variant|MODIFIER|SPNCRNA.1163|…
3_427900	|	|	0.359066	0.00072135	153	3	427900	TRUE	TTTTAAGA|missense_variant|MODERATE|wtf8|SPCC306.10|transcript|SPCC306.10.1|protein_coding|2/6|c.288_295delGTATAAAGinsTTTTAAGA|p.LysTyrLysAsp96AsnPheLysAsn|288/942|288/942|96/313||,GTATAAGG|synonymous_variant|LOW|wtf8|SPCC306.10|transcript|SPCC306.10.1|protein_coding|2/6|c.294A>G|p.Lys98Lys|294/942|294/942|98/313||,TTTTAAGA|upstream_gene_variant|MODIFIER|mdh1|SPCC306.08c|transcript|SPCC306.08c.1|p…
1_56830	|	|	0.351014	0.00072733	153	1	56830	FALSE	GAAG|synonymous_variant|LOW|SPAC977.12|SPAC977.12|transcript|SPAC977.12.1|protein_coding|1/1|c.339_342delAAAAinsGAAG|p.AlaLys113AlaLys|458/1364|339/1071|113/356||,GAAG|downstream_gene_variant|MODIFIER|sod2|SPAC977.10|transcript|SPAC977.10.1|protein_coding||c.*3230_*3233delAAAAinsGAAG|||||2972|,GAAG|downstream_gene_variant|MODIFIER|SPAC977.11|SPAC977.11|transcript|SPAC977.11.1|protein_coding||c.*6…
1_34821	G	T	-0.400385	0.0007441	153	1	34821	FALSE	G|3_prime_UTR_variant|MODIFIER|SPAC977.04|SPAC977.04|transcript|SPAC977.04.1|protein_coding|1/1|c.*5T>G|||||5|,G|upstream_gene_variant|MODIFIER|SPAC977.18|SPAC977.18|transcript|SPAC977.18.1|protein_coding||c.-2634A>C|||||2476|,G|upstream_gene_variant|MODIFIER|SPAC977.06|SPAC977.06|transcript|SPAC977.06.1|protein_coding||c.-4610T>G|||||4595|,G|downstream_gene_variant|MODIFIER|SPAC977.01|SPAC977.01…
1_3845516	T	C	-0.645141	0.0007634	153	1	3845516	TRUE	C|missense_variant|MODERATE|pyk1|SPAC4H3.10c|transcript|SPAC4H3.10c.1|protein_coding|1/1|c.1027A>G|p.Thr343Ala|1130/1903|1027/1530|343/509||,C|upstream_gene_variant|MODIFIER|SPNCRNA.940|SPNCRNA.940|transcript|SPNCRNA.940.1|lincRNA||n.-4075A>G|||||4075|,C|upstream_gene_variant|MODIFIER|SPNCRNA.941|SPNCRNA.941|transcript|SPNCRNA.941.1|lincRNA||n.-1232T>C|||||1232|,C|upstream_gene_variant|MODIFIER|S…
3_623157	|	|	0.705526	0.00087763	153	3	623157	FALSE	CTTTTTTTTTA|3_prime_UTR_variant|MODIFIER|msy1|SPCC1183.11|transcript|SPCC1183.11.1|protein_coding|1/1|c.*106dupT|||||107|,CTTTTTTTTTA|upstream_gene_variant|MODIFIER|SPNCRNA.1146|SPNCRNA.1146|transcript|SPNCRNA.1146.1|lincRNA||n.-4549_-4548insA|||||4549|,CTTTTTTTTTA|downstream_gene_variant|MODIFIER|SPNCRNA.1147|SPNCRNA.1147|transcript|SPNCRNA.1147.1|lincRNA||n.*4210dupT|||||4211|,CTTTTTTTTTA|downs…
3_1494333	C	T	0.807354	0.00092779	153	3	1494333	FALSE	C|synonymous_variant|LOW|pfl4|SPCC188.09c|transcript|SPCC188.09c.1|protein_coding|1/1|c.435A>G|p.Leu145Leu|2076/3621|435/1830|145/609||,C|upstream_gene_variant|MODIFIER|ubp5|SPCC188.08c|transcript|SPCC188.08c.1|protein_coding||c.-1943A>G|||||1858|,C|downstream_gene_variant|MODIFIER|pfl4-antisense-1|SPNCRNA.1201|transcript|SPNCRNA.1201.1|lincRNA||n.*738T>C|||||738|,C|downstream_gene_variant|MODIFI…
1_64696	|	|	-0.446666	0.00093691	153	1	64696	FALSE	TTTC|3_prime_UTR_variant|MODIFIER|dak2|SPAC977.16c|transcript|SPAC977.16c.1|protein_coding|2/2|c.*205A>G|||||205|,TTTC|upstream_gene_variant|MODIFIER|SPAC977.14c|SPAC977.14c|transcript|SPAC977.14c.1|protein_coding||c.-3929A>G|||||3792|,TTTC|upstream_gene_variant|MODIFIER|SPAC977.17|SPAC977.17|transcript|SPAC977.17.1|protein_coding||c.-2444T>C|||||1520|,TTTC|downstream_gene_variant|MODIFIER|SPAC97…
2_1508313	|	|	0.398475	0.00094685	153	2	1508313	FALSE	CAAAAAAAAAAAAC|splice_region_variant&intron_variant|LOW|naa25|SPBC1215.02c|transcript|SPBC1215.02c.1|protein_coding|4/7|c.728+5_728+6insT||||||,CAAAAAAAAAAAAAC|splice_region_variant&intron_variant|LOW|naa25|SPBC1215.02c|transcript|SPBC1215.02c.1|protein_coding|4/7|c.728+5_728+6insTT||||||,CAAAAAAAAAAAAAAAC|splice_region_variant&intron_variant|LOW|naa25|SPBC1215.02c|transcript|SPBC1215.02c.1|prote…
3_2222043	C	G	0.659929	0.00095935	153	3	2222043	TRUE	C|missense_variant|MODERATE|SPCC1919.07|SPCC1919.07|transcript|SPCC1919.07.1|protein_coding|1/1|c.461G>C|p.Ser154Thr|1238/1453|461/621|154/206||,C|3_prime_UTR_variant|MODIFIER|mrpl33|SPCC1919.08c|transcript|SPCC1919.08c.1|protein_coding|2/2|c.*180C>G|||||180|,C|upstream_gene_variant|MODIFIER|SPCC1919.05-antisense-2|SPNCRNA.584|transcript|SPNCRNA.584.1|lincRNA||n.-4182C>G|||||4182|,C|upstream_gene…
3_2226473	T	C	0.659929	0.00095935	153	3	2226473	FALSE	T|synonymous_variant|LOW|myo52|SPCC1919.10c|transcript|SPCC1919.10c.1|protein_coding|3/3|c.3126G>A|p.Gln1042Gln|3327/4918|3126/4551|1042/1516||,T|upstream_gene_variant|MODIFIER|mrpl33|SPCC1919.08c|transcript|SPCC1919.08c.1|protein_coding||c.-3902G>A|||||3853|,T|upstream_gene_variant|MODIFIER|SPNCRNA.513|SPNCRNA.513|transcript|SPNCRNA.513.1|lincRNA||n.-4395C>T|||||4395|,T|downstream_gene_variant|M…
2_633419	C	T	-0.47529	0.00097176	153	2	633419	FALSE	T|upstream_gene_variant|MODIFIER|fkh1|SPBC839.17c|transcript|SPBC839.17c.1|protein_coding||c.-777G>A|||||713|,T|upstream_gene_variant|MODIFIER|afg1|SPBC115.02c|transcript|SPBC115.02c.1|protein_coding||c.-4235C>T|||||3951|,T|downstream_gene_variant|MODIFIER|thf1|SPBC839.16|transcript|SPBC839.16.1|protein_coding||c.*2248C>T|||||1709|,T|downstream_gene_variant|MODIFIER|SPBC115.03|SPBC115.03|transcri…
1_4001392	A	T	0.48078	0.00097481	153	1	4001392	FALSE	A|upstream_gene_variant|MODIFIER|Tf2-5|SPAPB15E9.03c|transcript|SPAPB15E9.03c.1|protein_coding||c.-968A>T|||||968|,A|upstream_gene_variant|MODIFIER|SPAC27E2.01|SPAC27E2.01|transcript|SPAC27E2.01.1|protein_coding||c.-494T>A|||||301|,A|upstream_gene_variant|MODIFIER|yih1|SPAC27E2.02|transcript|SPAC27E2.02.1|protein_coding||c.-3115T>A|||||2829|,A|downstream_gene_variant|MODIFIER|SPAC27E2.02-antisens…
1_64525	|	|	-0.502584	0.00097661	153	1	64525	FALSE	CTCG|upstream_gene_variant|MODIFIER|SPAC977.14c|SPAC977.14c|transcript|SPAC977.14c.1|protein_coding||c.-3762_-3755delCTGCCGAAinsCGAG|||||3618|,CTCGGTAT|upstream_gene_variant|MODIFIER|SPAC977.14c|SPAC977.14c|transcript|SPAC977.14c.1|protein_coding||c.-3762_-3755delCTGCCGAAinsATACCGAG|||||3618|,TTCG|upstream_gene_variant|MODIFIER|SPAC977.14c|SPAC977.14c|transcript|SPAC977.14c.1|protein_coding||c.-3…
1_4139553	A	T	-0.71883	0.00099266	153	1	4139553	FALSE	A|upstream_gene_variant|MODIFIER|bgl2|SPAC26H5.08c|transcript|SPAC26H5.08c.1|protein_coding||c.-3966A>T|||||3522|,A|upstream_gene_variant|MODIFIER|SPAC26H5.09c|SPAC26H5.09c|transcript|SPAC26H5.09c.1|protein_coding||c.-871A>T|||||473|,A|upstream_gene_variant|MODIFIER|SPNCRNA.963|SPNCRNA.963|transcript|SPNCRNA.963.1|lincRNA||n.-524T>A|||||524|,A|upstream_gene_variant|MODIFIER|mug56|SPAC26H5.11|tran…
1_4135309	G	A	-0.71883	0.00099266	153	1	4135309	FALSE	G|synonymous_variant|LOW|bgl2|SPAC26H5.08c|transcript|SPAC26H5.08c.1|protein_coding|1/1|c.279T>C|p.Leu93Leu|723/1654|279/966|93/321||,G|upstream_gene_variant|MODIFIER|SPAC26H5.07c|SPAC26H5.07c|transcript|SPAC26H5.07c.1|protein_coding||c.-1846T>C|||||1811|,G|upstream_gene_variant|MODIFIER|SPNCRNA.962|SPNCRNA.962|transcript|SPNCRNA.962.1|lincRNA||n.-737A>G|||||737|,G|upstream_gene_variant|MODIFIER|…
3_2110422	C	T	-0.366686	0.0010088	153	3	2110422	FALSE	T|upstream_gene_variant|MODIFIER|ksg1|SPCC576.15c|transcript|SPCC576.15c.1|protein_coding||c.-4164G>A|||||4010|,T|upstream_gene_variant|MODIFIER|SPNCRNA.1262|SPNCRNA.1262|transcript|SPNCRNA.1262.1|lincRNA||n.-2154G>A|||||2154|,T|upstream_gene_variant|MODIFIER|SPNCRNA.1263|SPNCRNA.1263|transcript|SPNCRNA.1263.1|lincRNA||n.-782C>T|||||782|,T|downstream_gene_variant|MODIFIER|SPNCRNA.512|SPNCRNA.512|…
3_2442871	|	|	-0.413639	0.0010155	153	3	2442871	FALSE	TT|upstream_gene_variant|MODIFIER|SPRRNA.52|SPRRNA.52|transcript|SPRRNA.52.1|rRNA||n.-376delC|||||376|,TT|upstream_gene_variant|MODIFIER|SPRRNA.49|SPRRNA.49|transcript|SPRRNA.49.1|rRNA||n.-841delC|||||841|,TT|downstream_gene_variant|MODIFIER|SPRRNA.46|SPRRNA.46|transcript|SPRRNA.46.1|rRNA||n.*37delC|||||37|,TT|intergenic_region|MODIFIER|SPRRNA.46-SPRRNA.52|SPRRNA.46-SPRRNA.52|intergenic_region|SP…
2_154875	T	C	0.470758	0.0010231	153	2	154875	FALSE	T|synonymous_variant|LOW|mal1|SPBC1683.07|transcript|SPBC1683.07.1|protein_coding|1/1|c.1314C>T|p.Asn438Asn|3386/4141|1314/1740|438/579||,T|upstream_gene_variant|MODIFIER|SPBC1683.06c|SPBC1683.06c|transcript|SPBC1683.06c.1|protein_coding||c.-2129G>A|||||1216|,T|upstream_gene_variant|MODIFIER|mal1-antisense-1|SPNCRNA.1317|transcript|SPNCRNA.1317.1|lincRNA||n.-359G>A|||||359|,T|upstream_gene_varian…
1_1150051	G	C	0.452471	0.001073	153	1	1150051	FALSE	G|synonymous_variant|LOW|SPAC56F8.13|SPAC56F8.13|transcript|SPAC56F8.13.1|protein_coding|1/1|c.141C>G|p.Thr47Thr|974/1582|141/306|47/101||,G|3_prime_UTR_variant|MODIFIER|mug115|SPAC56F8.14c|transcript|SPAC56F8.14c.1|protein_coding|1/1|c.*804G>C|||||804|,G|upstream_gene_variant|MODIFIER|SPAC56F8.12-antisense-1|SPNCRNA.716|transcript|SPNCRNA.716.1|lincRNA||n.-1991G>C|||||1991|,G|upstream_gene_varia…
1_4000978	A	G	0.488156	0.0010753	153	1	4000978	FALSE	A|upstream_gene_variant|MODIFIER|Tf2-5|SPAPB15E9.03c|transcript|SPAPB15E9.03c.1|protein_coding||c.-554C>T|||||554|,A|upstream_gene_variant|MODIFIER|SPAC27E2.01|SPAC27E2.01|transcript|SPAC27E2.01.1|protein_coding||c.-908G>A|||||715|,A|upstream_gene_variant|MODIFIER|yih1|SPAC27E2.02|transcript|SPAC27E2.02.1|protein_coding||c.-3529G>A|||||3243|,A|downstream_gene_variant|MODIFIER|SPAC27E2.02-antisens…
1_93910	|	|	-0.445975	0.0010768	153	1	93910	FALSE	GTATT|5_prime_UTR_variant|MODIFIER|SPAC1F8.04c|SPAC1F8.04c|transcript|SPAC1F8.04c.1|protein_coding|1/1|c.-45_-39delATAATATinsAATAC|||||39|,ATGTATT|5_prime_UTR_variant|MODIFIER|SPAC1F8.04c|SPAC1F8.04c|transcript|SPAC1F8.04c.1|protein_coding|1/1|c.-44_-41delTAATinsATAC|||||41|,GTATT|upstream_gene_variant|MODIFIER|str3|SPAC1F8.03c|transcript|SPAC1F8.03c.1|protein_coding||c.-3657_-3651delATAATATinsAA…
2_304130	G	A	0.4374	0.0010972	153	2	304130	FALSE	G|3_prime_UTR_variant|MODIFIER|mug89|SPBC1773.11c|transcript|SPBC1773.11c.1|protein_coding|1/1|c.*1171T>C|||||1171|,G|upstream_gene_variant|MODIFIER|mug184|SPBC1773.09c|transcript|SPBC1773.09c.1|protein_coding||c.-2916T>C|||||2774|,G|upstream_gene_variant|MODIFIER|nrs1|SPBC1773.10c|transcript|SPBC1773.10c.1|protein_coding||c.-442T>C|||||396|,G|upstream_gene_variant|MODIFIER|SPBC1773.12|SPBC1773.1…
3_1499795	|	|	0.896509	0.0011354	153	3	1499795	FALSE	CAGAGGT|upstream_gene_variant|MODIFIER|pfl4|SPCC188.09c|transcript|SPCC188.09c.1|protein_coding||c.-5031_-5029delCGCinsTCT|||||3388|,CAGAGGT|upstream_gene_variant|MODIFIER|prp45|SPCC188.11|transcript|SPCC188.11.1|protein_coding||c.-2896_-2894delGCGinsAGA|||||2693|,CAGAGGT|downstream_gene_variant|MODIFIER|SPCC188.14|SPCC188.14|transcript|SPCC188.14.1|protein_coding||c.*1173_*1175delCGCinsTCT|||||2…
3_1874098	G	A	-0.449974	0.0012093	153	3	1874098	FALSE	A|synonymous_variant|LOW|cbf12|SPCC1223.13|transcript|SPCC1223.13.1|protein_coding|1/1|c.2349G>A|p.Lys783Lys|3661/5405|2349/2892|783/963||,A|upstream_gene_variant|MODIFIER|meu10|SPCC1223.12c|transcript|SPCC1223.12c.1|protein_coding||c.-4368C>T|||||2435|,A|upstream_gene_variant|MODIFIER|SPCC1223.14|SPCC1223.14|transcript|SPCC1223.14.1|protein_coding||c.-2201G>A|||||2015|,A|upstream_gene_variant|MO…
3_1873972	C	T	-0.449974	0.0012093	153	3	1873972	FALSE	T|synonymous_variant|LOW|cbf12|SPCC1223.13|transcript|SPCC1223.13.1|protein_coding|1/1|c.2223C>T|p.Thr741Thr|3535/5405|2223/2892|741/963||,T|upstream_gene_variant|MODIFIER|meu10|SPCC1223.12c|transcript|SPCC1223.12c.1|protein_coding||c.-4242G>A|||||2309|,T|upstream_gene_variant|MODIFIER|SPCC1223.14|SPCC1223.14|transcript|SPCC1223.14.1|protein_coding||c.-2327C>T|||||2141|,T|upstream_gene_variant|MO…
1_4884495	C	T	0.381358	0.001228	153	1	4884495	FALSE	C|synonymous_variant|LOW|bgs3|SPAC19B12.03|transcript|SPAC19B12.03.1|protein_coding|1/1|c.498T>C|p.Tyr166Tyr|1682/7102|498/5481|166/1826||,C|upstream_gene_variant|MODIFIER|gas1|SPAC19B12.02c|transcript|SPAC19B12.02c.1|protein_coding||c.-4042A>G|||||3697|,C|downstream_gene_variant|MODIFIER|SPNCRNA.255|SPNCRNA.255|transcript|SPNCRNA.255.1|lincRNA||n.*2546T>C|||||2546|
2_2936853	G	A	-0.396794	0.0012505	153	2	2936853	TRUE	A|missense_variant|MODERATE|ubp9|SPBC1703.12|transcript|SPBC1703.12.1|protein_coding|4/4|c.493G>A|p.Val165Ile|607/2516|493/1758|165/585||,A|upstream_gene_variant|MODIFIER|SPBC1703.11-antisense-1|SPNCRNA.1564|transcript|SPNCRNA.1564.1|lincRNA||n.-874C>T|||||874|,A|upstream_gene_variant|MODIFIER|SPBTRNAPRO.07|SPBTRNAPRO.07|transcript|SPBTRNAPRO.07.1|protein_coding||c.-2862G>A|||||2862|WARNING_TRANS…
2_2937377	C	T	-0.396794	0.0012505	153	2	2937377	FALSE	T|synonymous_variant|LOW|ubp9|SPBC1703.12|transcript|SPBC1703.12.1|protein_coding|4/4|c.1017C>T|p.Thr339Thr|1131/2516|1017/1758|339/585||,T|upstream_gene_variant|MODIFIER|SPBC1703.11-antisense-1|SPNCRNA.1564|transcript|SPNCRNA.1564.1|lincRNA||n.-1398G>A|||||1398|,T|upstream_gene_variant|MODIFIER|SPBTRNAPRO.07|SPBTRNAPRO.07|transcript|SPBTRNAPRO.07.1|protein_coding||c.-2338C>T|||||2338|WARNING_TRA…
3_1471693	|	|	0.401403	0.0012523	153	3	1471693	FALSE	TAAAAAAAAAAC|3_prime_UTR_variant|MODIFIER|rik1|SPCC11E10.08|transcript|SPCC11E10.08.1|protein_coding|1/1|c.*406dupA|||||407|,TAAAAAAAAAAC|3_prime_UTR_variant|MODIFIER|SPCC11E10.09c|SPCC11E10.09c|transcript|SPCC11E10.09c.1|protein_coding|3/4|c.*78_*79insT|||||78|,TAAAAAAAAAAC|upstream_gene_variant|MODIFIER|SPNCRNA.1200|SPNCRNA.1200|transcript|SPNCRNA.1200.1|lincRNA||n.-3495_-3494insT|||||3495|,TAA…
2_996783	G	A	-0.490623	0.0012528	153	2	996783	FALSE	G|5_prime_UTR_variant|MODIFIER|med15|SPBC146.01|transcript|SPBC146.01.1|protein_coding|1/3|c.-14A>G|||||14|,G|upstream_gene_variant|MODIFIER|swc2|SPBP35G2.13c|transcript|SPBP35G2.13c.1|protein_coding||c.-5416T>C|||||4951|,G|upstream_gene_variant|MODIFIER|SPBC146.02|SPBC146.02|transcript|SPBC146.02.1|protein_coding||c.-4228A>G|||||3931|,G|downstream_gene_variant|MODIFIER|SPNCRNA.1402|SPNCRNA.1402|…
2_996534	C	T	-0.490623	0.0012528	153	2	996534	FALSE	C|5_prime_UTR_variant|MODIFIER|med15|SPBC146.01|transcript|SPBC146.01.1|protein_coding|1/3|c.-263T>C|||||263|,C|upstream_gene_variant|MODIFIER|swc2|SPBP35G2.13c|transcript|SPBP35G2.13c.1|protein_coding||c.-5167A>G|||||4702|,C|upstream_gene_variant|MODIFIER|SPBC146.02|SPBC146.02|transcript|SPBC146.02.1|protein_coding||c.-4477T>C|||||4180|,C|downstream_gene_variant|MODIFIER|SPNCRNA.1402|SPNCRNA.140…
3_1419243	A	G	0.368658	0.0012824	153	3	1419243	FALSE	A|3_prime_UTR_variant|MODIFIER|gdh1|SPCC622.12c|transcript|SPCC622.12c.1|protein_coding|1/1|c.*214C>T|||||214|,A|upstream_gene_variant|MODIFIER|sec5|SPCC622.10c|transcript|SPCC622.10c.1|protein_coding||c.-3093C>T|||||3000|,A|upstream_gene_variant|MODIFIER|tti1-antisense-1|SPNCRNA.1195|transcript|SPNCRNA.1195.1|lincRNA||n.-2349G>A|||||2349|,A|downstream_gene_variant|MODIFIER|SPCC622.11|SPCC622.11|…
1_4317775	A	G	0.621623	0.0012919	153	1	4317775	FALSE	A|synonymous_variant|LOW|pan1|SPAC25G10.09c|transcript|SPAC25G10.09c.1|protein_coding|1/1|c.831C>T|p.Val277Val|934/5591|831/5385|277/1794||,A|downstream_gene_variant|MODIFIER|SPAC25G10.08|SPAC25G10.08|transcript|SPAC25G10.08.1|protein_coding||c.*5019G>A|||||4714|,A|downstream_gene_variant|MODIFIER|cdc8|SPAC27F1.02c|transcript|SPAC27F1.02c.1|protein_coding||c.*1885C>T|||||1472|,A|downstream_gene_v…
1_4314136	A	T	0.621623	0.0012919	153	1	4314136	FALSE	A|synonymous_variant|LOW|pan1|SPAC25G10.09c|transcript|SPAC25G10.09c.1|protein_coding|1/1|c.4470A>T|p.Pro1490Pro|4573/5591|4470/5385|1490/1794||,A|upstream_gene_variant|MODIFIER|cut7|SPAC25G10.07c|transcript|SPAC25G10.07c.1|protein_coding||c.-4160A>T|||||3796|,A|downstream_gene_variant|MODIFIER|SPAC25G10.08|SPAC25G10.08|transcript|SPAC25G10.08.1|protein_coding||c.*1380T>A|||||1075|
