# Supplementary material for: Pyruvate kinase variant of fission yeast tunes carbon metabolism, cell regulation, growth and stress resistance
Source: Mol Syst Biol. 2020 Apr 22;16(4):e9270. doi: 10.15252/msb.20199270 (PMC7175467; doi:10.15252/msb.20199270)
Supplement: Supplementary file 4 — Dataset EV3 [file MSB-16-e9270-s004.xlsx]

## Sheet: Contents
Dataset EV3
Name	Description
Metabolomics data set	Summary statistic of metabolic profiles of A- and T-strain

## Sheet: EV3
Metabolite	A-strain_n	A-strain_mean	A-strain_median	A-strain_std	A-strain_cv	T-strain_n	T-strain_mean	T-strain_median	T-strain_std	T-strain_cv	fold_change_A-strain/T-strain	log2_fold_change_A-strain/T-strain	pval_ttest_Welch	compound group	pval_ttest_Welch_BHcorrected_centralCarbonIntermediates	pval_ttest_Welch_BHcorrected_aminoAcids
6-Phosphogluconic acid	8	4.24507	4.52798	0.776864	0.183004	9	5.68983	5.76912	0.898581	0.136536	0.746081	-0.422596	0.00288071	PPP	0.015135
D-Sedoheptulose-7-phosphate	8	2.65674	2.68303	0.290966	0.10952	9	3.09866	3.03273	0.275526	0.0939005	0.857384	-0.221986	0.00611291	PPP	0.0165048
Ribulose/Xylulose 5-phosphate (pool)	8	3.19163	2.83377	0.764405	0.239503	9	3.24896	3.36675	0.803664	0.235277	0.982354	-0.0256851	0.882262	PPP	0.882262
Iso-/citric acid (pool)	8	22.3822	22.4814	1.92319	0.0859251	9	35.9161	35.5426	2.65974	0.0535468	0.623179	-0.682281	5.76604e-09	TCA	8.65528e-08
Acetyl-CoA	8	1.30141	1.3455	0.233784	0.179639	9	1.12586	1.12034	0.10584	0.20765	1.15593	0.209053	0.0807968	TCA	0.140458
L-Malic acid	8	3.46558	3.42177	0.395933	0.114247	9	3.08781	3.21336	0.443027	0.128224	1.12234	0.166512	0.0831274	TCA	0.140458
cis-Aconitic acid	8	0.0334659	0.031	0.0111034	0.331784	9	0.0405628	0.0403509	0.0115498	0.273734	0.825038	-0.277468	0.216483	TCA	0.307634
Succinic acid	8	19.9991	19.4599	2.88353	0.144183	9	18.7828	19.2048	2.65883	0.153519	1.06475	0.090521	0.382746	TCA	0.492102
alpha-Ketoglutaric acid	8	9.50894	6.73594	5.73671	0.603296	9	7.75418	10.2445	3.74846	0.739822	1.2263	0.294311	0.475713	TCA	0.558446
Fumaric acid	8	135.925	133.642	33.3077	0.245044	9	145.636	147.31	38.4307	0.228706	0.933323	-0.0995518	0.585039	TCA	0.60754
Glutamine	8	4.69817	4.27897	1.57147	0.334487	9	7.16108	7.767	1.94019	0.219447	0.656069	-0.60808	0.0113148	amino acid		0.248926
Ornithine	8	75.4415	74.1655	20.2275	0.268122	9	99.2184	93.0526	62.48	0.203869	0.760358	-0.395249	0.334234	amino acid		0.976002
Aspartic acid	8	283.691	289.756	96.529	0.340261	9	257.74	266.752	65.8617	0.37452	1.10069	0.138403	0.541364	amino acid		0.976002
Arginine	8	1990.32	1953.4	616.268	0.309633	9	1795.31	1679.06	824.885	0.343266	1.10862	0.148768	0.601255	amino acid		0.976002
Alanine	8	329.642	346.147	94.8273	0.287668	9	359.396	332.216	133.419	0.263852	0.91721	-0.124677	0.616022	amino acid		0.976002
Glutamic acid	8	572.301	615.218	156.684	0.273779	9	540.817	544.869	74.4598	0.289717	1.05821	0.0816325	0.618868	amino acid		0.976002
Histidine	8	1931.56	1745.55	801.493	0.414946	9	2110.55	2434.04	602.304	0.379756	0.915194	-0.127851	0.622048	amino acid		0.976002
Homoserine	8	5.17967	5.20386	1.82359	0.352067	9	5.54788	5.33028	1.30919	0.328701	0.933631	-0.0990762	0.650552	amino acid		0.976002
Tryptophan	8	24.5089	25.1192	7.84523	0.320097	9	26.2665	25.2099	9.00543	0.298678	0.933086	-0.0999185	0.683667	amino acid		0.976002
Phenylalanine	8	115.564	118.356	37.5801	0.325188	9	123.262	119.204	41.5122	0.304879	0.937548	-0.093036	0.703303	amino acid		0.976002
Asparagine	8	525.213	535.606	170.003	0.323685	9	493.028	413.315	262.101	0.344815	1.06528	0.0912314	0.775729	amino acid		0.976002
Valine	8	219.119	232.293	57.6768	0.263221	9	226.035	219.077	66.8964	0.255167	0.969403	-0.0448322	0.827994	amino acid		0.976002
Serine	8	568.791	614.806	140.325	0.246707	9	547.784	465.204	235.27	0.256168	1.03835	0.0542916	0.832114	amino acid		0.976002
GABA	8	22.1337	20.8137	10.3858	0.46923	9	20.828	14.6921	16.7165	0.498648	1.06269	0.0877268	0.854351	amino acid		0.976002
Tyrosine	8	42.7329	42.0583	11.7016	0.273832	9	43.5787	42.7708	8.83293	0.268517	0.980592	-0.0282756	0.87289	amino acid		0.976002
Threonine	8	168.87	180.311	43.4641	0.257382	9	172.088	169.168	38.4707	0.25257	0.981305	-0.0272266	0.877697	amino acid		0.976002
Isoleucine	8	143.236	146.792	47.0021	0.328144	9	146.766	139.576	48.089	0.320251	0.975947	-0.0351251	0.884078	amino acid		0.976002
Methionine	8	35.4433	35.2155	9.04008	0.255058	9	34.8013	32.5894	9.16797	0.259763	1.01845	0.026369	0.889865	amino acid		0.976002
Proline	8	52.9754	53.413	12.6312	0.238435	9	53.8927	50.1067	15.924	0.234377	0.982979	-0.0247676	0.900334	amino acid		0.976002
Glycine	8	513.177	420.649	297.391	0.57951	9	497.887	411.887	304.166	0.597306	1.03071	0.0436385	0.920466	amino acid		0.976002
Homocysteine	8	0.25635	0.266597	0.0592843	0.231263	9	0.258478	0.2692	0.0598955	0.229359	0.991764	-0.0119309	0.944053	amino acid		0.976002
AABA	8	0.778432	0.706405	0.256122	0.329022	9	0.774369	0.79383	0.274233	0.330749	1.00525	0.00754997	0.976002	amino acid		0.976002
Adenosine 5-monophosphate	8	1.74408	1.79636	0.176544	0.101225	9	2.29155	2.26972	0.165609	0.0770415	0.761092	-0.393857	1.0573e-05	cofactor	7.13676e-05
L-Glutathione (reduced)	8	7.69937	7.46504	0.934045	0.121314	9	5.91957	6.36295	1.21365	0.157789	1.30066	0.379249	0.0039789	cofactor	0.015135
NADH	8	2.06127	1.85646	0.626384	0.303883	9	1.15252	1.13448	0.404881	0.543493	1.7885	0.838747	0.00448445	cofactor	0.015135
NADPH	8	1.70545	1.71584	0.380179	0.22292	9	1.18543	1.1918	0.142883	0.32071	1.43868	0.524745	0.00560729	cofactor	0.0165048
L-Gluthathione (oxidized)	8	3.7417	3.75833	0.4747	0.126867	9	3.25139	3.31845	0.503973	0.145999	1.1508	0.202637	0.0567585	cofactor	0.139316
Adenosine 5-diphosphate	8	6.549	6.35477	1.25406	0.191489	9	7.4988	7.46754	0.663568	0.167235	0.87334	-0.195384	0.0832344	cofactor	0.140458
NAD	8	21.123	21.8557	3.48755	0.165107	9	23.6022	23.867	3.52046	0.147764	0.894957	-0.16011	0.16614	cofactor	0.26387
Adenosine 5-triphosphate	8	22.1049	22.4733	5.67056	0.256529	9	19.0388	19.1898	2.77961	0.297842	1.16104	0.215423	0.19546	cofactor	0.29319
NADP	8	0.501148	0.495479	0.106884	0.213278	9	0.451514	0.438362	0.0606351	0.236723	1.10993	0.150464	0.271753	cofactor	0.366867
Phosphoenolpyruvic acid	8	3.2046	3.41467	0.495719	0.15469	9	12.3738	13.0184	1.45362	0.0400622	0.258983	-1.94907	6.41132e-09	glycolysis	8.65528e-08
2-/3-Phosphoglyceric acid (pool)	8	9.31127	9.68982	2.26454	0.243204	9	73.0988	70.8238	13.6525	0.0309792	0.127379	-2.9728	4.11723e-07	glycolysis	3.70551e-06
D-Fructose 1,6-biphosphate	8	116.372	117.758	20.8758	0.179388	9	86.1989	84.8732	10.2175	0.242181	1.35004	0.433003	0.00409409	glycolysis	0.015135
DL-Glyceraldehyde 3-phosphate	8	1.9928	1.93316	0.379548	0.190459	9	1.70322	1.66314	0.198921	0.222841	1.17002	0.226534	0.0809529	glycolysis	0.140458
Glucose 6-phosphate	8	11.5023	11.7048	1.19217	0.103646	9	12.561	12.9175	1.14812	0.0949106	0.915717	-0.127027	0.0832032	glycolysis	0.140458
Fructose 6-phosphate	8	8.18966	7.89805	1.8839	0.230035	9	7.47872	7.08833	1.62229	0.251902	1.09506	0.131011	0.421241	glycolysis	0.516977
Pyruvic acid	8	11.0659	10.5755	2.00872	0.181523	9	10.3299	10.4826	2.3816	0.194457	1.07125	0.0992992	0.50014	glycolysis	0.562657
Dihydroxyacetone phosphate	8	7.9366	6.72275	2.37013	0.298633	9	7.33605	7.36112	1.99351	0.32308	1.08186	0.113519	0.583428	glycolysis	0.60754
