# Supplementary material for: Pyruvate kinase variant of fission yeast tunes carbon metabolism, cell regulation, growth and stress resistance
Source: Mol Syst Biol. 2020 Apr 22;16(4):e9270. doi: 10.15252/msb.20199270 (PMC7175467; doi:10.15252/msb.20199270)
Supplement: Supplementary file 5 — Dataset EV4 [file MSB-16-e9270-s005.xlsx]

## Sheet: Contents
Dataset EV4
Name	Description
Gene expression data set	Summary statistics of transcriptome and proteome profiles of A- and T-strain
GO-enrichments of genes regulated only on the protein level	GO-enrichments of genes regulated only on the protein level at FDR<10% (FDR for transcripts > 50%, red dots in Supplementary Fig. 5) compared to genes that were regulated on both the transcript and protein level at FDR<10% (blue dots in Supplementary Fig. 5).
GO-enrichments of genes regulated on both the transcript and protein level	GO-enrichments of genes regulated on both the transcript and protein level at FDR<10% (blue dots in Supplementary Fig. 5) compared to genes that were regulated only on the protein level at FDR<10% (FDR for transcripts > 50%, red dots in Supplementary Fig. 5).
Carbon Source screen	Summary statistics of growth rates of A- and T-strain on various carbon sources
Nitrogen Source screen	Growth rates of A- and T-strain on various carbon sources

## Sheet: EV4
Gene	adjPv_rna	log2FC_rna	adjPv_prot	log2FC_prot
SPAC1002.01	0.330099	0.157341	NA	NA
SPAC1002.02	0.901267	0.0260056	0.404151	-0.238329
SPAC1002.03c	0.0367607	0.0969711	0.572409	0.0473101
SPAC1002.04c	0.771938	-0.0448132	0.917724	-0.0313842
SPAC1002.05c	0.449037	-0.104726	NA	NA
SPAC1002.07c	0.221981	0.139236	0.909466	0.011358
SPAC1002.08c	0.45279	-0.0882513	NA	NA
SPAC1002.09c	0.332746	-0.0585492	0.159036	-0.0636006
SPAC1002.10c	0.765308	0.0411702	0.673224	0.123485
SPAC1002.11	0.937401	-0.0167353	NA	NA
SPAC1002.12c	0.473767	-0.0561541	0.295434	-0.185192
SPAC1002.13c	0.105504	0.172472	0.439427	-0.107946
SPAC1002.14	0.799971	-0.037049	NA	NA
SPAC1002.15c	0.937222	0.020251	NA	NA
SPAC1002.16c	0.428298	0.201828	NA	NA
SPAC1002.17c	1.62557e-12	-1.48008	0.337637	-0.189118
SPAC1002.18	0.00210261	-0.278517	0.211459	-0.108989
SPAC1002.19	3.62803e-07	-1.29144	0.656396	0.13501
SPAC1006.01	0.937222	-0.0126655	0.341668	-0.087803
SPAC1006.02	0.627738	0.0568743	NA	NA
SPAC1006.03c	0.59192	-0.0675678	0.480056	-0.0775567
SPAC1006.04c	0.241551	-0.164655	NA	NA
SPAC1006.05c	0.354876	-0.109582	0.711389	-0.138047
SPAC1006.06	0.279201	-0.0760516	0.579627	-0.121027
SPAC1006.07	0.295366	0.035422	0.251745	0.0363416
SPAC1006.08	0.307601	0.105904	NA	NA
SPAC1006.09	0.693296	0.0496555	0.557894	-0.0594522
SPAC1039.01	0.476592	0.105392	NA	NA
SPAC1039.02	6.57968e-08	0.654781	0.0145229	0.78157
SPAC1039.03	0.528547	0.080044	NA	NA
SPAC1039.04	0.20008	0.117036	NA	NA
SPAC1039.05c	0.979135	-0.0053171	NA	NA
SPAC1039.06	0.165201	0.128732	0.0933603	-0.418768
SPAC1039.07c	0.726377	-0.0504365	NA	NA
SPAC1039.08	0.948319	0.0283287	NA	NA
SPAC1039.09	0.124213	0.259499	NA	NA
SPAC1039.10	0.932949	0.0457602	NA	NA
SPAC1039.11c	0.697478	0.0505206	NA	NA
SPAC105.01c	0.805096	-0.0342898	0.854772	0.0539726
SPAC105.02c	0.694213	0.0379563	0.665944	-0.0633002
SPAC105.03c	0.97401	-0.00500216	0.669748	0.157636
SPAC1071.01c	0.912192	-0.0110723	0.53236	-0.200702
SPAC1071.02	0.502153	0.0633466	0.900327	0.0160557
SPAC1071.03c	0.653899	0.0657318	0.82889	0.360498
SPAC1071.04c	0.598491	0.123893	0.183346	0.195844
SPAC1071.05	0.0648011	-0.130764	0.301965	0.11157
SPAC1071.06	0.934468	-0.0131506	0.955185	0.00470264
SPAC1071.07c	0.83275	0.0148636	0.241685	0.167393
SPAC1071.08	0.965216	-0.00473934	0.77122	0.0156787
SPAC1071.09c	0.619891	-0.0684894	0.826532	-0.0226775
SPAC1071.10c	0.0328005	-0.160887	0.560459	-0.0237389
SPAC1071.11	0.685931	0.0683806	NA	NA
SPAC1071.12c	0.368378	0.105374	0.767034	-0.0661773
SPAC1093.01	0.0824762	-0.141524	NA	NA
SPAC1093.02	0.039101	-0.162164	0.0426959	-0.172808
SPAC1093.03	0.771501	-0.0329265	NA	NA
SPAC1093.04c	0.816667	-0.0413473	0.852207	0.014699
SPAC1093.05	0.0110082	0.145655	0.0627041	0.152377
SPAC1093.06c	0.0291311	-0.246906	NA	NA
SPAC1093.07	0.963536	-0.0477851	NA	NA
SPAC10F6.01c	6.93404e-20	-0.333304	0.0219937	-0.220165
SPAC10F6.02c	0.836336	-0.0320881	0.902538	0.00680138
SPAC10F6.03c	0.00145468	0.123365	0.0333903	0.0647829
SPAC10F6.04	0.843551	-0.0375992	NA	NA
SPAC10F6.05c	0.106382	0.180501	0.572514	0.0961858
SPAC10F6.06	0.643047	-0.0582718	0.791324	-0.00789967
SPAC10F6.07c	0.409727	-0.244501	NA	NA
SPAC10F6.08c	0.917373	0.0246673	0.918419	-0.048422
SPAC10F6.09c	0.937401	-0.0166952	0.383705	-0.0585468
SPAC10F6.10	0.367522	0.0896844	0.363109	-0.0655626
SPAC10F6.11c	0.622704	-0.0549198	NA	NA
SPAC10F6.12c	0.671846	-0.092546	NA	NA
SPAC10F6.13c	0.0114301	-0.114575	0.0426959	-0.157195
SPAC10F6.14c	0.826743	0.0267893	NA	NA
SPAC10F6.15	0.412953	-0.189335	NA	NA
SPAC10F6.16	0.724914	-0.0450338	0.0741902	-0.19797
SPAC10F6.17c	0.767562	-0.0513936	0.0573327	-0.11326
SPAC110.01	0.380531	-0.152315	NA	NA
SPAC110.02	0.939559	-0.0155485	NA	NA
SPAC110.03	0.72498	0.0276328	0.267069	0.0656857
SPAC110.04c	0.707128	0.0634369	0.183346	0.063823
SPAC1142.01	0.674055	0.0382165	0.819982	-0.04864
SPAC1142.02c	0.940822	0.00866997	0.120006	-0.053808
SPAC1142.03c	0.29134	-0.0856153	NA	NA
SPAC1142.04	0.000665958	0.188529	0.129441	0.0806455
SPAC1142.05	0.144422	0.124474	0.100117	0.440723
SPAC1142.06	0.907379	0.0109155	0.144343	-0.0630447
SPAC1142.07c	0.885614	0.0233747	0.95948	0.00756192
SPAC1142.08	0.693296	-0.053877	NA	NA
SPAC11D3.01c	0.748134	-0.107834	0.247176	-0.508853
SPAC11D3.02c	0.658385	0.0490928	0.658651	-0.0345901
SPAC11D3.03c	0.905375	0.02786	NA	NA
SPAC11D3.04c	0.799592	-0.0259808	0.542476	-0.0470476
SPAC11D3.05	0.960461	-0.0230905	NA	NA
SPAC11D3.06	0.90864	0.0220911	NA	NA
SPAC11D3.07c	0.503863	-0.0951749	0.38023	-0.0574174
SPAC11D3.08c	0.945797	-0.0132913	NA	NA
SPAC11D3.09	0.0426382	-0.266139	NA	NA
SPAC11D3.10	0.837024	0.0511029	NA	NA
SPAC11D3.11c	0.85202	0.0485392	NA	NA
SPAC11D3.13	0.84269	0.102606	NA	NA
SPAC11D3.14c	0.655374	-0.0789827	NA	NA
SPAC11D3.15	0.781092	0.0316699	0.867188	0.036365
SPAC11D3.16c	0.976296	-0.00985112	NA	NA
SPAC11D3.17	0.631224	0.0925127	NA	NA
SPAC11D3.18c	0.748834	-0.0593168	NA	NA
SPAC11D3.19	0.00855731	-0.932993	NA	NA
SPAC11E3.01c	0.89509	0.0215573	0.601975	0.0612605
SPAC11E3.02c	0.878567	-0.0226549	NA	NA
SPAC11E3.03	0.979135	-0.00770063	0.546274	-0.0862045
SPAC11E3.04c	0.679766	-0.0426923	0.76838	-0.0401404
SPAC11E3.05	0.546131	-0.0549063	NA	NA
SPAC11E3.06	0.902703	0.063045	NA	NA
SPAC11E3.07	0.682789	0.0277226	0.728031	0.0279192
SPAC11E3.08c	0.926694	-0.0305623	NA	NA
SPAC11E3.09	0.742487	-0.0528964	NA	NA
SPAC11E3.10	0.236435	-0.101925	NA	NA
SPAC11E3.11c	0.0509821	-0.124925	0.350102	-0.0914668
SPAC11E3.12	0.86291	-0.0412804	NA	NA
SPAC11E3.13c	0.50003	-0.0878504	0.883599	-0.00756268
SPAC11E3.14	0.0291806	-0.170704	0.989462	0.00174707
SPAC11E3.15	0.977248	0.00301661	0.602751	0.0317757
SPAC11G7.01	0.780319	0.0340574	0.500714	0.486986
SPAC11G7.02	0.50003	-0.0453787	0.527672	0.031306
SPAC11G7.03	0.629022	-0.0386779	0.61844	-0.0226011
SPAC11G7.04	0.390137	0.0373435	NA	NA
SPAC11G7.05c	0.787122	-0.0584805	NA	NA
SPAC11G7.06c	0.907893	0.0355081	NA	NA
SPAC11H11.01	0.756403	0.0648741	NA	NA
SPAC11H11.02c	0.979135	-0.0311725	NA	NA
SPAC11H11.03c	0.241551	0.144424	NA	NA
SPAC11H11.04	0.399123	-0.103099	NA	NA
SPAC11H11.05c	0.973299	-0.0129754	NA	NA
SPAC11H11.06	0.905953	-0.0119786	0.300296	-0.0334971
SPAC1250.01	0.761635	-0.0376719	0.800256	-0.00959102
SPAC1250.02	0.436555	-0.151214	NA	NA
SPAC1250.03	0.829174	0.0310687	0.0699464	-0.261223
SPAC1250.04c	0.915431	-0.0307507	NA	NA
SPAC1250.05	0.00160689	0.161703	0.055183	0.184635
SPAC1250.07	0.692951	-0.0612221	NA	NA
SPAC1296.01c	0.397635	0.0620622	0.603571	-0.0307401
SPAC1296.02	5.95422e-10	-0.223689	0.0285871	-0.253177
SPAC1296.03c	0.910695	0.0223014	NA	NA
SPAC1296.04	0.00861049	-0.195904	NA	NA
SPAC1296.05c	0.414422	0.0882084	0.636782	0.507164
SPAC1296.06	0.884642	0.0218237	0.202072	0.228484
SPAC12B10.01c	0.0067325	-0.191631	0.554797	-0.173453
SPAC12B10.02c	0.0752546	0.104556	0.476305	0.0511932
SPAC12B10.03	0.868323	-0.0307528	0.459082	0.115524
SPAC12B10.04	0.287827	0.075023	0.921038	-0.0239121
SPAC12B10.05	0.908215	-0.020206	NA	NA
SPAC12B10.06c	0.636571	-0.0860352	0.484818	-0.0892913
SPAC12B10.07	0.720951	-0.0355102	0.967983	-0.003375
SPAC12B10.08c	0.309169	0.154422	NA	NA
SPAC12B10.09	0.462451	0.0838155	0.61914	0.0766894
SPAC12B10.10	0.935108	0.0291628	NA	NA
SPAC12B10.11	0.885286	-0.0247933	NA	NA
SPAC12B10.12c	0.893965	0.0238429	NA	NA
SPAC12B10.13	0.929448	-0.0198374	0.979884	-0.0041053
SPAC12B10.14c	0.578143	0.0606472	NA	NA
SPAC12B10.15c	0.785117	0.0730866	NA	NA
SPAC12B10.16c	0.785308	0.0307926	0.979641	-0.00501373
SPAC12G12.01c	0.998466	-0.000417419	0.908707	0.0575577
SPAC12G12.02	0.800151	0.0388335	0.291351	0.264801
SPAC12G12.03	0.362915	-0.0700927	0.10832	0.26507
SPAC12G12.04	0.813297	0.101622	0.505338	0.0195493
SPAC12G12.05c	0.771234	-0.0396187	0.844351	0.0168176
SPAC12G12.06c	0.823662	-0.028995	0.832951	0.0139635
SPAC12G12.07c	0.0918925	0.0868489	0.798673	0.00961828
SPAC12G12.08	0.859384	-0.0282933	0.82889	0.477323
SPAC12G12.09	0.851527	-0.0307125	0.830161	0.0196914
SPAC12G12.10	0.640897	0.0508632	NA	NA
SPAC12G12.11c	0.646219	0.0487854	0.884411	-0.0075546
SPAC12G12.12	0.831048	-0.0410685	NA	NA
SPAC12G12.13c	0.716499	0.0453236	0.934672	0.0361339
SPAC12G12.14c	0.270534	0.109994	NA	NA
SPAC12G12.15	0.737867	0.0452999	NA	NA
SPAC12G12.16c	0.873338	0.0479655	NA	NA
SPAC12G12.17	0.87692	0.0502793	NA	NA
SPAC1327.01c	0.972999	0.00627383	0.932431	-0.0990625
SPAC139.01c	0.538519	-0.0441917	0.91392	-0.0103004
SPAC139.02c	0.693546	0.0346932	0.330979	-0.0743574
SPAC139.03	0.611246	0.059984	NA	NA
SPAC139.04c	0.640547	-0.0642847	0.284839	-0.19844
SPAC139.05	8.26759e-05	-0.413082	NA	NA
SPAC139.06	0.921726	0.0149164	0.627111	-0.0700365
SPAC1399.01c	0.963904	-0.0137017	NA	NA
SPAC1399.02	0.281089	-0.156149	NA	NA
SPAC1399.03	0.0188086	0.137687	NA	NA
SPAC1399.04c	0.290174	-0.170837	0.76056	-0.135124
SPAC1399.05c	0.722129	0.051868	NA	NA
SPAC1399.06	0.59388	0.278554	NA	NA
SPAC13A11.01c	0.102579	0.0982654	0.314871	0.0365845
SPAC13A11.02c	0.627093	0.0474106	0.0171426	0.177309
SPAC13A11.03	3.94327e-07	-0.909831	NA	NA
SPAC13A11.04c	0.646996	0.0719629	NA	NA
SPAC13A11.05	0.625121	-0.0343965	0.288777	-0.0570999
SPAC13A11.06	0.503863	-0.0957382	0.613382	-0.502612
SPAC13C5.01c	0.227856	0.0777982	0.474763	0.0625752
SPAC13C5.02	0.178905	-0.107351	0.648694	1.04618
SPAC13C5.03	0.699812	0.107064	NA	NA
SPAC13C5.04	8.26992e-07	-0.372682	0.334786	-0.42148
SPAC13C5.05c	0.198417	-0.0902186	0.190639	-0.131842
SPAC13C5.06c	0.133007	-0.159218	NA	NA
SPAC13C5.07	0.910656	0.013791	NA	NA
SPAC13D1.01c	0.921066	0.0193473	NA	NA
SPAC13D6.01	0.12699	0.164486	NA	NA
SPAC13D6.02c	0.979135	0.00407656	0.0202355	0.213679
SPAC13D6.03c	0.20203	0.123016	0.955185	0.00579747
SPAC13D6.04c	0.897113	0.0252229	0.1741	0.339401
SPAC13D6.05	0.509209	0.0572514	0.797519	-0.0143854
SPAC13F5.01c	0.594717	0.060874	NA	NA
SPAC13F5.02c	0.00726133	0.17984	0.184273	0.824188
SPAC13F5.03c	0.0700555	-0.533198	0.716921	0.444927
SPAC13F5.04c	0.0755968	0.429563	0.334673	-0.207783
SPAC13F5.05	0.823662	0.0410584	0.402418	-0.224506
SPAC13F5.06c	0.941855	0.0109844	0.607199	0.103967
SPAC13F5.07c	0.799592	-0.109926	NA	NA
SPAC13G6.01c	0.0666632	-0.0923996	NA	NA
SPAC13G6.02c	0.978875	-0.00219246	0.322821	0.0437156
SPAC13G6.03	0.640897	-0.0723346	0.606564	-0.267041
SPAC13G6.04	0.829609	-0.0396667	0.953794	-0.00216953
SPAC13G6.05c	0.867254	0.0298701	0.798532	0.011558
SPAC13G6.06c	0.0020974	-0.196146	0.430712	-0.0539347
SPAC13G6.07c	0.525009	0.0228854	0.100805	0.0741521
SPAC13G6.08	0.905475	-0.0345897	NA	NA
SPAC13G6.09	0.0104544	0.155549	0.525739	0.0736153
SPAC13G6.10c	0.61113	-0.0376894	0.117978	-0.199255
SPAC13G6.11c	0.98278	-0.00320535	0.964557	-0.00643792
SPAC13G6.12c	0.741631	-0.0681723	NA	NA
SPAC13G6.14	0.174674	-0.102227	0.136841	0.184682
SPAC13G6.15c	0.957705	0.0174776	NA	NA
SPAC13G7.01c	0.978875	-0.00443106	0.229829	-0.0686289
SPAC13G7.02c	0.919669	0.138537	0.077878	0.0879661
SPAC13G7.03	0.850187	0.0350563	0.669748	0.424169
SPAC13G7.04c	0.907893	0.02537	0.189307	0.0702108
SPAC13G7.05	0.943625	-0.0206404	0.989462	-0.0017124
SPAC13G7.06	0.169641	0.102439	0.783972	0.0186121
SPAC13G7.07	0.376806	-0.1232	NA	NA
SPAC13G7.08c	0.0201887	0.105475	0.665698	0.0477563
SPAC13G7.09c	0.774729	0.0526125	NA	NA
SPAC13G7.10	0.9215	0.0198986	NA	NA
SPAC13G7.11	0.66847	-0.0547513	NA	NA
SPAC13G7.12c	1.07e-05	0.245023	0.142557	-0.0734088
SPAC13G7.13c	0.51471	-0.168625	NA	NA
SPAC140.01	0.479411	-0.0809059	0.332791	-0.0404162
SPAC140.02	0.00202273	0.185768	0.0171426	0.142624
SPAC140.03	0.00317045	-0.256715	NA	NA
SPAC140.04	0.376153	-0.0859976	NA	NA
SPAC1420.01c	0.845097	0.0218471	NA	NA
SPAC1420.02c	0.38211	0.0438437	0.117028	0.0812685
SPAC1420.03	0.936964	-0.00797347	NA	NA
SPAC1420.04c	0.0960068	-0.105678	NA	NA
SPAC144.01	0.105616	0.199743	0.51148	0.247152
SPAC144.02	0.920822	-0.0181424	0.133031	-0.0770293
SPAC144.03	0.000150462	-0.148508	0.0333903	-0.223637
SPAC144.04c	0.897113	-0.0140133	0.0560664	0.506012
SPAC144.05	0.60142	-0.0562088	NA	NA
SPAC144.06	0.451747	0.0658797	0.669748	0.0524957
SPAC144.07c	0.640827	0.0584887	0.368506	-0.0872692
SPAC144.08	0.901519	0.0332196	0.309609	-0.0917826
SPAC144.09c	0.210038	-0.101644	NA	NA
SPAC144.10c	0.522829	-0.080853	NA	NA
SPAC144.11	0.766086	0.0231808	NA	NA
SPAC144.12	0.820805	-0.0190318	0.318844	0.0602532
SPAC144.13c	0.339898	-0.152547	NA	NA
SPAC144.14	0.895537	0.0274498	0.780644	0.16452
SPAC144.15c	0.994514	0.00268756	0.935611	-0.0229311
SPAC144.16	0.765272	-0.0361464	0.949293	-0.0111458
SPAC144.17c	0.849706	-0.0383839	0.371	0.199775
SPAC144.18	0.998353	-0.000506475	NA	NA
SPAC1486.01	0.00476846	-0.184856	0.0962026	-0.256431
SPAC1486.02c	0.849706	0.0238661	0.648388	0.0546462
SPAC1486.03c	0.998918	0.000321626	0.955185	0.028226
SPAC1486.04c	0.459511	-0.0626925	0.430712	-0.143554
SPAC1486.05	0.703546	-0.0327652	0.836692	0.0185056
SPAC1486.06	0.681579	0.0370685	0.768219	0.0215293
SPAC1486.07c	0.953703	-0.00846101	0.538212	-0.107204
SPAC1486.08	0.604805	0.0907179	0.606564	-1.22252
SPAC1486.09	0.000208971	0.220537	0.0819898	0.148641
SPAC1486.10	0.974875	-0.00496133	0.767259	-0.031916
SPAC1486.11	0.45844	-0.127267	0.149364	0.19442
SPAC14C4.01c	0.781092	-0.0531084	NA	NA
SPAC14C4.02c	0.89689	0.0247656	NA	NA
SPAC14C4.03	0.319677	-0.404941	NA	NA
SPAC14C4.04	0.0043527	-0.135228	0.218676	-0.109656
SPAC14C4.05c	0.685931	0.0696308	NA	NA
SPAC14C4.06c	0.82855	0.0308324	0.0924362	0.141461
SPAC14C4.07	0.439025	-0.0892931	0.521391	-0.314883
SPAC14C4.08	0.251605	-0.447597	NA	NA
SPAC14C4.09	0.0544895	0.129138	NA	NA
SPAC14C4.10c	0.934468	-0.0259864	NA	NA
SPAC14C4.11	0.169641	0.0950232	0.954114	0.00187294
SPAC14C4.12c	0.237629	0.163627	0.955185	0.0346419
SPAC14C4.13	0.56184	0.0685611	NA	NA
SPAC14C4.14	0.00425182	-0.101663	0.0439039	-0.172594
SPAC14C4.15c	0.7173	-0.0484963	NA	NA
SPAC14C4.16	0.809618	0.0760725	NA	NA
SPAC1527.01	0.00461775	-0.18738	NA	NA
SPAC1527.02	0.919373	-0.0203213	NA	NA
SPAC1527.03	0.0666632	0.128925	0.277173	0.0582272
SPAC1556.01c	0.793835	0.039237	0.903043	0.0681017
SPAC1556.02c	0.298059	-0.0769904	0.314285	-0.0443935
SPAC1556.03	0.995862	0.00164673	NA	NA
SPAC1556.04c	0.934468	0.0295374	NA	NA
SPAC1556.05c	0.0729895	0.156471	0.633213	-0.072223
SPAC1556.06	0.546131	-0.120916	NA	NA
SPAC1556.06.1	NA	NA	0.825874	-0.0203514
SPAC1556.07	0.61972	-0.031003	0.0245288	-0.123661
SPAC1556.08c	0.61972	-0.0347379	0.49243	0.0546561
SPAC1565.01	2.4681e-06	-0.293252	0.0520449	-0.171271
SPAC1565.02c	0.105587	-0.122841	0.63527	-1.53951
SPAC1565.03	0.935741	0.032866	NA	NA
SPAC1565.04c	0.905953	-0.0443497	0.590746	0.0361552
SPAC1565.05	0.00858607	0.191846	0.172773	0.0498244
SPAC1565.06c	0.958474	-0.010715	0.868367	-0.0133367
SPAC1565.07c	0.766086	-0.0711986	0.37914	-0.168411
SPAC1565.08	0.846485	0.0564997	0.174253	0.0721784
SPAC15A10.01	0.878734	0.0221727	NA	NA
SPAC15A10.02	0.692617	0.0427042	0.286898	0.223622
SPAC15A10.03c	0.781092	0.0548457	NA	NA
SPAC15A10.04c	4.17562e-05	0.221417	0.0756764	0.125725
SPAC15A10.05c	0.0330283	-0.291627	0.0903232	-1.01037
SPAC15A10.06	0.917791	0.0228911	0.49315	-0.107137
SPAC15A10.07	0.629022	0.0775376	0.49083	0.0730786
SPAC15A10.08	0.534846	0.0529474	0.973477	-0.00524193
SPAC15A10.09c	0.82787	0.0702592	0.819982	0.0313105
SPAC15A10.10	0.0730425	-0.133466	NA	NA
SPAC15A10.11	0.376153	-0.0778506	0.867188	0.0322951
SPAC15A10.12c	0.945562	0.0172055	0.55925	-0.0535072
SPAC15A10.13	0.332746	-0.0836304	0.839457	-0.0420382
SPAC15A10.15	0.867516	0.0259202	0.415983	-0.08831
SPAC15A10.16	0.424228	-0.0949802	0.217357	-0.0902495
SPAC15A10.17	0.0144372	-0.201137	NA	NA
SPAC15E1.02c	0.150588	-0.180949	0.578761	-0.318838
SPAC15E1.03	0.807286	0.0153289	0.0737421	0.153126
SPAC15E1.04	0.845097	-0.0231872	0.949901	-0.00715049
SPAC15E1.05c	0.957705	0.00902279	0.587448	-0.0377609
SPAC15E1.06	0.735397	-0.0412541	0.57728	-0.0574629
SPAC15E1.08	0.248017	-0.0841257	0.39099	-0.12233
SPAC15E1.09	0.800495	-0.0555779	0.759076	-0.0534244
SPAC15E1.10	0.983542	0.00573514	NA	NA
SPAC15F9.01c	0.872736	0.121984	NA	NA
SPAC15F9.02	0.785308	0.0385949	0.994437	0.000890722
SPAC15F9.03c	0.660342	0.0342337	0.55925	-0.0369708
SPAC16.01	0.989352	0.00314939	NA	NA
SPAC16.02c	0.636858	0.0434762	0.558935	0.032146
SPAC16.03c	0.054772	0.112545	0.309133	0.0920427
SPAC16.04	0.0505624	0.0970097	0.170126	0.1025
SPAC16.05c	0.878734	0.0372323	0.374734	-1.6407
SPAC1610.01	0.87692	0.0431994	0.822709	0.0582415
SPAC1610.02c	0.994766	-0.00129578	0.411277	-0.100173
SPAC1610.03c	0.198673	-0.16911	NA	NA
SPAC1610.04	0.407055	-0.0749551	0.937753	-0.0280799
SPAC1635.01	0.379743	-0.0632331	0.270366	-0.0702744
SPAC1639.01c	0.237629	-0.103508	0.8403	0.0247517
SPAC1639.02c	0.771234	-0.0370971	NA	NA
SPAC167.01	0.905247	-0.0233394	0.118295	0.168104
SPAC167.02	0.855195	-0.0413137	0.864235	-0.367642
SPAC167.03c	0.0896571	0.134965	0.286062	-0.303361
SPAC167.04	0.662107	-0.0563442	NA	NA
SPAC167.05	0.29146	-0.102321	0.127151	-0.177483
SPAC167.06c	0.765692	-0.0785378	0.870545	0.0410663
SPAC167.07c	0.859239	-0.0366658	0.973477	0.0187491
SPAC167.08	0.90977	-0.0246667	NA	NA
SPAC167.09	0.820805	0.0570377	0.68794	0.0951419
SPAC1687.01	0.945364	0.0110114	0.151595	0.0925478
SPAC1687.02	0.604089	0.0903148	0.791324	-0.0675602
SPAC1687.03c	0.821932	0.0219757	0.389007	-0.289685
SPAC1687.04	0.935832	-0.0172802	0.167748	-0.337001
SPAC1687.05	0.485437	-0.049684	0.796548	0.154659
SPAC1687.06c	0.920822	-0.0133867	0.953794	0.00562539
SPAC1687.07	0.816667	-0.0741788	0.657329	-0.0442574
SPAC1687.08	0.902703	-0.126676	NA	NA
SPAC1687.09	0.11291	-0.121894	NA	NA
SPAC1687.10	0.817369	-0.0339895	NA	NA
SPAC1687.11	0.00363119	0.226743	0.120988	0.089546
SPAC1687.12c	0.111061	-0.105522	0.380596	0.0360088
SPAC1687.13c	0.240394	-0.0931939	0.329768	0.984963
SPAC1687.14c	0.578745	0.136669	NA	NA
SPAC1687.15	0.786397	-0.0400743	0.416914	-0.0442791
SPAC1687.16c	0.0318907	-0.191496	NA	NA
SPAC1687.17c	0.776884	-0.0448467	NA	NA
SPAC1687.18c	0.769459	-0.0302942	NA	NA
SPAC1687.19c	0.00534791	0.144136	0.867758	0.0220148
SPAC1687.20c	0.759097	-0.0774572	NA	NA
SPAC1687.21	0.70524	-0.03436	0.0924362	-0.190809
SPAC1687.22c	0.703546	-0.0645769	NA	NA
SPAC16A10.01	0.702235	-0.0613518	NA	NA
SPAC16A10.02	0.653899	0.0609469	0.242695	0.508584
SPAC16A10.03c	0.966469	0.011158	NA	NA
SPAC16A10.04	0.170369	-0.165978	0.837163	0.011744
SPAC16A10.05c	0.885614	0.0484112	NA	NA
SPAC16A10.06c	0.0816064	-0.170191	0.139122	-0.279764
SPAC16A10.07c	0.594717	0.0644872	NA	NA
SPAC16A10.08c	0.901979	-0.0407467	NA	NA
SPAC16C9.01c	0.330099	-0.100285	0.0879561	0.204032
SPAC16C9.02c	0.309682	-0.0661251	0.0737354	-0.129891
SPAC16C9.03	0.0105136	0.193364	0.0217794	0.135439
SPAC16C9.04c	0.742779	0.0382917	0.183346	0.202718
SPAC16C9.05	0.864909	-0.0287097	0.329059	0.149964
SPAC16C9.06c	0.919669	-0.01232	0.224787	0.206409
SPAC16C9.07	0.409727	0.0618489	0.368506	0.0692717
SPAC16E8.01	0.738965	-0.0452071	0.188999	0.0858456
SPAC16E8.02	0.925333	0.0307026	NA	NA
SPAC16E8.03	0.736037	-0.110206	NA	NA
SPAC16E8.04c	0.957705	-0.00878629	0.574125	0.0470179
SPAC16E8.05c	0.986192	0.00674051	NA	NA
SPAC16E8.06c	0.0031171	0.190015	0.0969797	0.18758
SPAC16E8.07c	0.960857	0.0045871	0.347136	0.0699099
SPAC16E8.08	0.765175	0.069606	0.740874	0.0637644
SPAC16E8.09	0.9889	0.00235453	0.996428	0.00557114
SPAC16E8.10c	0.479411	0.0603976	0.634515	0.0511084
SPAC16E8.11c	0.954361	-0.00998466	NA	NA
SPAC16E8.12c	0.994766	-0.00153053	NA	NA
SPAC16E8.13	0.963804	-0.00799632	NA	NA
SPAC16E8.14c	0.134559	0.144957	0.521391	-0.353717
SPAC16E8.15	0.0892755	0.0763765	0.358753	0.0525897
SPAC16E8.16	0.666707	0.067231	0.863052	0.0443643
SPAC16E8.17c	0.578694	0.0544915	0.507696	0.0434444
SPAC16E8.18	0.874074	0.085486	NA	NA
SPAC16E8.18c	0.642521	-0.110111	NA	NA
SPAC1705.02	0.983928	0.00514965	0.71073	-0.12868
SPAC1705.03c	0.87678	0.0198586	0.949293	0.00983544
SPAC1751.01c	1.41784e-13	-0.610757	NA	NA
SPAC1751.02c	0.116763	0.155317	0.182615	0.624624
SPAC1751.03	0.196164	0.0601879	0.0565377	0.0734532
SPAC1751.04	0.760846	0.0542322	0.922448	0.0154096
SPAC1782.01	0.400263	-0.106154	0.931337	0.0124374
SPAC1782.02c	0.213701	0.121296	NA	NA
SPAC1782.03	0.61972	0.0885054	NA	NA
SPAC1782.04	0.240394	0.109964	0.633567	0.193407
SPAC1782.05	0.934871	0.014567	0.476073	-0.172778
SPAC1782.06c	0.53055	0.0469208	0.103143	0.0925336
SPAC1782.07	0.00155653	-0.190909	0.430806	-0.172991
SPAC1782.08c	0.640897	-0.0408521	0.521965	-0.433341
SPAC1782.09c	0.937222	-0.0162834	0.431581	0.231908
SPAC1782.10c	0.990375	0.00122676	0.105698	0.120124
SPAC1782.11	0.978013	0.00330374	0.818837	-0.00905277
SPAC1782.12c	0.935573	-0.0275565	NA	NA
SPAC1783.01	0.682484	0.101117	0.398507	0.10452
SPAC1783.02c	0.177602	0.132955	0.0627041	0.0792609
SPAC1783.03	0.979135	-0.0124426	0.111855	0.273203
SPAC1783.04c	0.991629	-0.00129143	NA	NA
SPAC1783.05	0.720951	0.0396152	0.411277	0.101508
SPAC1783.06c	0.74368	0.0963266	NA	NA
SPAC1783.07c	0.296953	-0.101188	0.665698	0.22477
SPAC1783.08c	0.0847948	0.0659818	0.283123	0.0505747
SPAC1786.01c	0.846252	0.067816	0.385121	0.168712
SPAC1786.02	9.19578e-09	-0.419189	0.0542633	-0.394943
SPAC1786.03	0.767562	0.046401	0.861521	0.0159984
SPAC1786.04	0.0639933	-0.429449	NA	NA
SPAC17A2.01	0.939373	-0.0173969	NA	NA
SPAC17A2.02c	0.0527321	0.195291	0.115448	0.174421
SPAC17A2.03c	0.975971	0.00382105	0.795261	0.0118153
SPAC17A2.04c	0.02989	0.137731	0.0782494	0.181714
SPAC17A2.05	0.971024	0.00704314	0.202867	-0.143509
SPAC17A2.06c	0.968461	-0.0119873	NA	NA
SPAC17A2.07c	0.282652	-0.27497	NA	NA
SPAC17A2.08c	0.828703	-0.0379755	NA	NA
SPAC17A2.09c	0.00117464	-0.256334	0.648948	0.0820475
SPAC17A2.11	0.00496102	-0.889629	NA	NA
SPAC17A2.12	0.115068	-0.150479	NA	NA
SPAC17A2.13c	0.926655	0.00991599	0.881553	-0.00493396
SPAC17A2.14	0.0561711	-0.119779	NA	NA
SPAC17A5.01	0.636509	0.0504154	NA	NA
SPAC17A5.02c	0.897113	-0.0211415	0.823224	0.163344
SPAC17A5.03	0.370544	0.0351844	NA	NA
SPAC17A5.04c	0.645536	0.0614258	NA	NA
SPAC17A5.05c	0.713223	0.0868275	NA	NA
SPAC17A5.06	0.75701	-0.0400376	0.76838	0.0916824
SPAC17A5.07c	0.572111	-0.0532262	NA	NA
SPAC17A5.08	0.516038	0.0451304	0.955185	-0.014674
SPAC17A5.09c	0.925333	-0.0248529	0.273249	-0.113444
SPAC17A5.10	0.434108	0.129939	NA	NA
SPAC17A5.11	0.383499	-0.215662	NA	NA
SPAC17A5.12	0.902753	-0.0238965	0.868324	-0.0558374
SPAC17A5.13	0.32031	-0.113493	0.335952	-0.12088
SPAC17A5.14	0.775395	-0.0290655	0.634515	0.02269
SPAC17A5.15c	0.655647	-0.0272482	0.0426959	-0.052888
SPAC17A5.16	0.452347	-0.104177	0.409757	-0.26539
SPAC17A5.18c	0.937222	0.0832885	NA	NA
SPAC17A5.19	0.771234	0.117495	NA	NA
SPAC17C9.01c	0.893965	0.023381	NA	NA
SPAC17C9.02c	0.151418	0.148447	NA	NA
SPAC17C9.03	0.960857	-0.00480112	0.117295	0.0412499
SPAC17C9.05c	0.92377	-0.0239435	0.0802316	0.167328
SPAC17C9.06	0.479411	-0.0674293	0.634092	-0.157787
SPAC17C9.07	0.793825	0.0612701	0.390682	-0.0882426
SPAC17C9.08	0.94806	-0.0115558	0.312159	-0.089357
SPAC17C9.09c	0.527265	-0.0846011	0.51282	-0.0593029
SPAC17C9.10	0.0365248	0.132719	0.745002	-0.0208291
SPAC17C9.11c	0.541383	-0.0635753	0.12504	-0.985269
SPAC17C9.12	0.743467	-0.0342501	0.918967	-0.0282444
SPAC17C9.13c	0.495516	0.0767708	NA	NA
SPAC17C9.14	0.517929	0.0541258	0.817345	0.0107466
SPAC17C9.15c	0.935741	0.021231	NA	NA
SPAC17C9.16c	0.0506122	-0.175718	NA	NA
SPAC17D4.01	1.71233e-60	-0.713934	NA	NA
SPAC17D4.02	0.785308	0.0362259	0.572514	0.240729
SPAC17D4.03c	0.929448	-0.0275483	0.228259	0.0627294
SPAC17D4.04	0.0955967	-0.101113	0.292196	-0.0655849
SPAC17G6.02c	2.68708e-06	-0.337703	NA	NA
SPAC17G6.03	0.267635	-0.111876	NA	NA
SPAC17G6.04c	0.888101	-0.0234648	0.49243	-0.0832031
SPAC17G6.05c	0.963382	-0.010155	0.688726	0.0170782
SPAC17G6.06	0.727704	0.0258516	0.0830261	0.21499
SPAC17G6.07c	0.650376	0.0482677	0.867188	-0.184351
SPAC17G6.08	0.818663	-0.0361585	NA	NA
SPAC17G6.09	0.184242	0.103686	0.579627	0.0496396
SPAC17G6.10	0.905247	-0.0169143	0.312094	0.0262276
SPAC17G6.11c	0.178956	0.118554	0.356066	0.0721905
SPAC17G6.12	0.799559	0.0431295	0.616063	-0.0848028
SPAC17G6.13	0.98795	-0.0180401	0.5394	-0.0724662
SPAC17G6.14c	0.340782	0.0378222	0.273249	-0.0380119
SPAC17G6.15c	0.985747	0.00273362	0.774534	0.019205
SPAC17G6.16c	0.666707	-0.0325508	0.185875	0.157757
SPAC17G6.17	0.943583	-0.0120685	0.648948	0.168219
SPAC17G8.01c	0.994514	-0.00124106	NA	NA
SPAC17G8.02	0.831926	0.0325525	0.0962026	0.151663
SPAC17G8.03c	0.883554	0.0236304	0.922837	0.0300028
SPAC17G8.04c	0.501815	-0.0629952	0.911206	-0.00516813
SPAC17G8.05	0.645302	0.0792897	0.882557	0.0831957
SPAC17G8.06c	0.695698	-0.0266069	0.0394347	-0.101468
SPAC17G8.07	0.441289	0.0820732	0.568377	0.656221
SPAC17G8.08c	0.338134	0.0501772	0.867352	-0.0828261
SPAC17G8.09	0.771214	0.0739444	0.717066	-0.0636694
SPAC17G8.10c	0.0381901	-0.230347	0.720563	-0.0322159
SPAC17G8.11c	0.945797	0.0220292	0.731195	0.0699603
SPAC17G8.12	0.522605	0.0768687	NA	NA
SPAC17G8.13c	0.731309	-0.0422717	NA	NA
SPAC17G8.14c	0.978013	0.00492548	0.660869	-0.0872023
SPAC17G8.15	0.926803	0.0419772	NA	NA
SPAC17H9.01	0.816839	0.0413251	NA	NA
SPAC17H9.02	0.90531	-0.017983	0.864988	0.0550874
SPAC17H9.03c	0.135304	-0.162067	NA	NA
SPAC17H9.04c	0.482254	0.0634889	0.178339	0.103631
SPAC17H9.05	2.94275e-05	0.273241	0.216098	0.103077
SPAC17H9.06c	0.79643	-0.0535432	NA	NA
SPAC17H9.07	0.143202	0.118885	0.159213	0.121366
SPAC17H9.08	0.957705	0.0113445	NA	NA
SPAC17H9.09c	0.965216	-0.00776512	0.542959	0.0536853
SPAC17H9.10c	0.743552	-0.0444102	NA	NA
SPAC17H9.11	0.920822	-0.0162098	0.117295	-0.130907
SPAC17H9.12c	0.420697	0.0640976	0.206801	-0.086549
SPAC17H9.13c	0.618325	-0.0420525	0.167748	-0.0899455
SPAC17H9.14c	0.558274	0.037392	0.488707	0.0417567
SPAC17H9.16	0.973299	0.00487608	0.84299	-0.00918445
SPAC17H9.17c	0.804005	-0.0433915	NA	NA
SPAC17H9.19c	0.640934	-0.0672333	NA	NA
SPAC17H9.20	0.74406	0.0715604	0.184838	0.201064
SPAC1805.01c	0.320041	-0.0762322	0.9657	0.0255589
SPAC1805.02c	0.376153	-0.0564379	0.606564	-0.0221801
SPAC1805.03c	0.816667	0.0481267	NA	NA
SPAC1805.04	0.740347	0.0337839	0.594497	0.151159
SPAC1805.05	0.816667	-0.0199987	0.0903232	0.11278
SPAC1805.06c	0.980491	0.00243139	0.443408	-0.0435722
SPAC1805.07c	0.85202	0.0563654	NA	NA
SPAC1805.08	0.777427	0.03266	0.883599	-0.0119592
SPAC1805.09c	0.40326	-0.15098	NA	NA
SPAC1805.10	0.310506	-0.105542	NA	NA
SPAC1805.11c	0.0892755	0.082843	0.389007	0.0446787
SPAC1805.12c	0.354635	0.0386037	NA	NA
SPAC1805.13	2.65601e-05	0.126757	0.459082	-0.059354
SPAC1805.14	0.580994	0.0547427	NA	NA
SPAC1805.15c	0.773482	-0.0631025	NA	NA
SPAC1805.16c	0.723356	-0.039042	0.484018	-0.0326524
SPAC1805.17	0.773289	0.0441815	0.136841	0.0790729
SPAC1805.18	0.417015	-0.0936974	0.602751	0.0317835
SPAC1834.01	0.578547	0.0307066	0.284226	0.0382685
SPAC1834.02	0.721716	-0.029442	0.316121	-0.02695
SPAC1834.03c	0.480049	0.0853352	NA	NA
SPAC1834.04	0.607566	0.072746	NA	NA
SPAC1834.05	0.905375	0.0162802	0.889449	0.0111159
SPAC1834.06c	0.698055	0.0624439	0.658201	0.0406703
SPAC1834.07	0.640466	0.0559839	NA	NA
SPAC1834.08	0.774604	-0.0390653	0.91392	0.0260596
SPAC1834.09	0.586902	0.122245	NA	NA
SPAC1834.10c	0.798071	-0.038287	0.463405	0.422049
SPAC1834.11c	7.97984e-10	-0.380533	0.740251	0.0134359
SPAC1834.13	0.160245	-0.584859	0.908861	-0.0241041
SPAC1851.02	0.89509	-0.0188247	0.668367	-0.0269438
SPAC1851.03	0.926806	0.0135988	0.998939	-0.000265595
SPAC1851.04c	0.272587	-0.0754307	NA	NA
SPAC186.01	0.642466	0.152045	NA	NA
SPAC186.02c	NA	NA	0.81273	-0.0834113
SPAC186.03	0.867795	0.0498928	NA	NA
SPAC186.04c	0.857479	0.172246	NA	NA
SPAC186.05c	0.89775	-0.0407137	NA	NA
SPAC186.06	0.907893	-0.148184	NA	NA
SPAC186.07c	0.753847	0.279417	NA	NA
SPAC186.09	0.54591	0.245191	NA	NA
SPAC18B11.02c	0.412953	0.0583691	0.377537	-0.063601
SPAC18B11.03c	0.267334	-0.098033	NA	NA
SPAC18B11.04	0.859239	0.0418781	0.416914	-0.111127
SPAC18B11.05	0.720036	-0.0579152	NA	NA
SPAC18B11.06	7.76842e-06	0.397966	0.129452	0.149615
SPAC18B11.07c	0.645556	-0.0557643	0.411277	-0.0725974
SPAC18B11.08c	0.131068	0.141094	0.416319	0.118084
SPAC18B11.09c	0.150615	-0.152282	NA	NA
SPAC18B11.10	0.941807	-0.00979557	0.444756	0.0243196
SPAC18B11.11	0.9889	-0.00317975	0.862014	0.0656882
SPAC18G6.01c	0.474161	-0.12363	NA	NA
SPAC18G6.02c	0.0892755	0.170925	NA	NA
SPAC18G6.03	0.199512	0.0610808	0.62927	0.0221577
SPAC18G6.04c	0.847302	0.0216148	0.371	-0.0424135
SPAC18G6.05c	0.0759776	-0.0857943	0.0857873	0.084259
SPAC18G6.06	0.0100882	0.168158	0.13267	0.25452
SPAC18G6.07c	0.94806	0.0106123	0.812309	0.0394491
SPAC18G6.09c	0.523292	-0.129057	NA	NA
SPAC18G6.10	0.404734	-0.0693539	0.877584	-0.156279
SPAC18G6.11c	0.935108	0.0115381	0.301483	0.590875
SPAC18G6.12c	0.000804006	-0.297517	0.150393	-0.379046
SPAC18G6.13	0.464974	0.143691	0.167715	0.191475
SPAC18G6.14c	0.617108	0.0249684	0.335	0.0431305
SPAC18G6.15	0.737867	-0.0354349	0.937384	0.00959859
SPAC1952.01	0.810703	0.0716872	NA	NA
SPAC1952.02	0.198673	0.117467	0.985154	0.00325872
SPAC1952.03	0.880072	0.0286026	0.633567	0.0714869
SPAC1952.04c	0.642466	-0.107393	NA	NA
SPAC1952.05	0.198417	0.101407	0.915198	0.0231043
SPAC1952.06c	0.611246	-0.0551972	0.871683	-0.0201563
SPAC1952.07	0.51471	0.0666067	NA	NA
SPAC1952.08c	0.688837	0.0702528	0.749113	-0.0250001
SPAC1952.09c	0.847238	-0.0278699	0.795054	-0.0234643
SPAC1952.10c	0.816667	-0.049966	NA	NA
SPAC1952.11c	0.988225	-0.00180177	0.318161	-0.0646864
SPAC1952.12c	0.44626	0.125164	0.672603	-0.0899008
SPAC1952.13	0.911091	0.0242392	0.658272	-0.0804653
SPAC1952.14c	0.930085	-0.0168245	0.744922	-0.0313777
SPAC1952.15c	0.900381	-0.0477877	NA	NA
SPAC1952.16	0.447591	0.125753	0.446138	0.160822
SPAC1952.17c	0.802294	0.0381275	0.960655	0.0165192
SPAC19A8.01c	0.910593	0.0342965	NA	NA
SPAC19A8.02	0.225224	-0.0972095	0.726348	-0.103728
SPAC19A8.03	0.14943	-0.0998547	0.924473	-0.020545
SPAC19A8.04	0.363634	-0.0408341	0.924473	0.00324144
SPAC19A8.05c	0.12306	-0.162776	0.121076	-0.266136
SPAC19A8.06	0.61113	0.0519176	0.115331	-0.179501
SPAC19A8.07c	2.81088e-06	0.474376	0.370726	0.0619506
SPAC19A8.08	0.934822	-0.0124218	0.581683	0.355684
SPAC19A8.09	0.950122	0.026422	NA	NA
SPAC19A8.10	0.689196	-0.0461225	NA	NA
SPAC19A8.11c	0.56851	0.0715962	0.679266	-0.0707071
SPAC19A8.12	0.322082	-0.0714082	0.793749	-0.0520683
SPAC19A8.13	0.625121	0.0592409	0.955531	-0.0123221
SPAC19A8.14	0.764043	-0.0468999	0.896138	-0.020732
SPAC19A8.15	0.0599302	-0.0617253	0.0394347	-0.0784234
SPAC19A8.16	0.24725	-0.376234	NA	NA
SPAC19B12.01	0.0106192	0.21866	0.136948	0.136897
SPAC19B12.02c	0.0100314	0.160011	0.49243	0.0787349
SPAC19B12.03	0.170369	-0.0964164	0.305607	0.10717
SPAC19B12.04	0.973296	-0.00510857	NA	NA
SPAC19B12.05c	0.143202	0.0841321	0.174253	-0.217448
SPAC19B12.06c	0.795922	-0.0355819	0.494021	-0.0397331
SPAC19B12.07c	0.525009	0.0814281	NA	NA
SPAC19B12.08	0.857185	-0.0594848	NA	NA
SPAC19B12.09	0.867254	-0.0349867	0.810731	0.0133696
SPAC19B12.10	0.553731	-0.0720772	0.323036	0.424597
SPAC19B12.11c	0.0121353	0.163613	0.149002	0.130235
SPAC19B12.12c	0.578577	0.0965573	NA	NA
SPAC19B12.13	0.00373124	-0.159826	NA	NA
SPAC19D5.01	0.686022	-0.264198	NA	NA
SPAC19D5.02c	0.847238	-0.0268746	0.0978328	0.166109
SPAC19D5.03	0.603974	0.0651429	NA	NA
SPAC19D5.04	0.0219577	-0.147989	0.117295	0.156849
SPAC19D5.05c	0.0857182	0.139796	0.104319	0.147397
SPAC19D5.06c	0.609815	0.06304	NA	NA
SPAC19D5.07	0.875324	-0.030866	0.537729	0.118437
SPAC19D5.09c	0.730566	0.0435476	NA	NA
SPAC19D5.10c	0.80527	0.217768	NA	NA
SPAC19D5.11c	0.816667	0.0490261	NA	NA
SPAC19E9.01c	0.885286	0.0250554	0.111244	0.145697
SPAC19E9.02	0.682787	0.0534242	NA	NA
SPAC19E9.03	1.08591e-10	-0.301013	NA	NA
SPAC19G12.01c	0.550995	0.0886017	0.57473	-0.375058
SPAC19G12.02c	0.0047463	-0.172685	NA	NA
SPAC19G12.03	0.99358	0.00197676	0.341704	-0.153351
SPAC19G12.04	0.849782	0.0545576	NA	NA
SPAC19G12.05	0.806374	0.0278653	0.600389	-0.0279615
SPAC19G12.06c	0.603974	0.0703848	NA	NA
SPAC19G12.07c	0.969591	-0.0108026	0.849441	0.0181889
SPAC19G12.08	0.000618244	-0.129581	0.470739	-0.0677754
SPAC19G12.09	0.447591	-0.100637	0.223232	-0.116025
SPAC19G12.10c	0.000218775	-0.153133	0.0510478	-0.195801
SPAC19G12.11	0.479411	-0.054891	0.411204	-0.145046
SPAC19G12.12	0.954504	-0.00859868	0.303786	-0.106768
SPAC19G12.13c	0.741631	-0.055011	NA	NA
SPAC19G12.14	0.226483	0.0830783	NA	NA
SPAC19G12.15c	0.038692	-0.112286	0.283241	-0.0569394
SPAC19G12.16c	0.0886346	0.151331	NA	NA
SPAC19G12.17	0.143202	0.234377	0.169442	-0.718552
SPAC1A6.01c	0.89685	-0.0219538	0.972245	-0.0137624
SPAC1A6.02	0.905475	-0.016072	0.82889	-0.022262
SPAC1A6.03c	0.816667	-0.0223693	0.61844	-0.0554907
SPAC1A6.04c	0.708364	0.0501586	0.0260354	0.284954
SPAC1A6.05c	0.0350308	0.129336	0.574475	0.176467
SPAC1A6.06c	0.56851	0.134187	NA	NA
SPAC1A6.07	0.885614	0.0250409	0.82889	0.0615903
SPAC1A6.08c	0.831926	-0.0777825	NA	NA
SPAC1A6.09c	0.392817	0.0771737	0.798159	0.0495688
SPAC1A6.10	0.341841	0.0717054	0.0751098	0.101191
SPAC1B1.01	0.930633	0.0167355	0.0538203	0.103579
SPAC1B1.02c	0.795343	-0.0331731	0.584948	-0.0671009
SPAC1B1.03c	0.636509	0.0328434	0.374294	0.0393352
SPAC1B1.04c	0.994766	0.00115587	0.467462	-0.181481
SPAC1B2.02c	0.585333	0.0500076	0.117028	0.293356
SPAC1B2.03c	0.995862	0.0061987	0.40019	0.0886753
SPAC1B2.04	0.0105256	-0.124187	0.0426959	-0.210098
SPAC1B2.05	0.273742	0.0955488	0.247176	0.128682
SPAC1B2.06	0.516814	0.159348	NA	NA
SPAC1B3.01c	0.875219	0.0185437	0.925708	-0.00729081
SPAC1B3.02c	0.99356	-0.00216001	0.39099	0.267519
SPAC1B3.03c	0.685931	0.204137	0.473432	0.0460366
SPAC1B3.04c	0.833964	0.112667	NA	NA
SPAC1B3.05	0.264274	0.0648871	0.950078	0.0055902
SPAC1B3.06c	0.524797	-0.0840887	0.22755	-0.120879
SPAC1B3.07c	0.978013	0.00520478	0.620686	0.865193
SPAC1B3.08	0.225224	-0.0753379	0.107686	0.22506
SPAC1B3.09c	0.0663931	0.146881	0.329243	0.120525
SPAC1B3.10c	0.797777	-0.0576463	NA	NA
SPAC1B3.11c	0.98521	0.00648667	NA	NA
SPAC1B3.12c	0.646916	0.0574855	0.533562	0.0566731
SPAC1B3.13	0.965705	0.00575848	0.148132	0.112694
SPAC1B3.14	0.808769	0.0300222	0.45686	0.230395
SPAC1B3.15c	0.997407	-0.00129004	NA	NA
SPAC1B3.16c	0.00022012	0.319395	0.0426959	0.562024
SPAC1B3.17	0.546052	0.0834423	NA	NA
SPAC1B3.18c	0.697478	0.0536662	0.575326	0.184076
SPAC1B3.20	0.932115	-0.0230303	0.867844	0.127541
SPAC1B3.21	0.89685	-0.0427518	NA	NA
SPAC1B9.02c	0.74406	-0.0322758	0.376218	-0.216072
SPAC1B9.03c	0.0235369	0.176544	0.296414	0.0992071
SPAC1D4.01	0.596843	0.0682166	0.43137	-0.319066
SPAC1D4.02c	0.859489	-0.0228506	0.489005	0.066502
SPAC1D4.03c	0.847238	-0.0325829	NA	NA
SPAC1D4.04	0.286377	0.0449803	0.519956	0.0229175
SPAC1D4.05c	0.842775	0.0478507	NA	NA
SPAC1D4.06c	0.967386	0.0088962	0.613479	0.112372
SPAC1D4.07c	0.968232	-0.0361028	NA	NA
SPAC1D4.08	0.935741	0.0113725	0.382348	0.133394
SPAC1D4.09c	0.427641	0.0897759	0.320278	0.238113
SPAC1D4.10	0.602979	0.0585768	0.648368	0.10782
SPAC1D4.11c	0.651846	-0.0629617	NA	NA
SPAC1D4.12	0.314713	0.0858569	0.973674	0.0104482
SPAC1D4.13	0.000322645	-0.307487	0.183346	-0.641288
SPAC1D4.14	0.255888	-0.0780668	0.568377	-0.043568
SPAC1F12.02c	0.219357	0.0710679	0.118245	0.098914
SPAC1F12.04c	0.214226	0.123441	0.332399	0.0849598
SPAC1F12.05	0.360917	-0.101038	NA	NA
SPAC1F12.06c	0.943583	-0.0195793	NA	NA
SPAC1F12.07	0.454109	-0.0376852	0.0426959	-0.158769
SPAC1F12.08	0.905375	-0.0200149	0.798651	0.238731
SPAC1F12.09	0.98521	-0.00353382	0.0433893	0.449665
SPAC1F12.10c	0.629022	-0.068542	0.593953	-0.109916
SPAC1F3.01	0.0563966	0.0867761	0.241015	0.102618
SPAC1F3.02c	0.851527	0.0303119	0.953794	0.0116292
SPAC1F3.03	0.863623	-0.0227574	NA	NA
SPAC1F3.04c	0.700422	0.0480515	0.546482	0.23919
SPAC1F3.05	0.256216	-0.0875777	0.126351	-0.110378
SPAC1F3.06c	0.705504	-0.0311676	0.47328	0.0375062
SPAC1F3.07c	0.502328	0.0656872	0.0908551	0.180202
SPAC1F3.08c	0.796496	-0.202903	NA	NA
SPAC1F3.09	0.68046	-0.0448393	0.120006	-0.0671861
SPAC1F3.10c	0.260457	-0.0924575	NA	NA
SPAC1F5.02	0.65282	0.0275032	0.322569	0.0350316
SPAC1F5.03c	0.846394	-0.0193031	0.826618	-0.0168394
SPAC1F5.04c	0.901979	-0.0184813	NA	NA
SPAC1F5.05c	0.463137	-0.0714755	NA	NA
SPAC1F5.06	0.953703	0.00722622	0.193892	-0.0470727
SPAC1F5.07c	0.61972	-0.0466636	0.372466	-0.139571
SPAC1F5.08c	0.969835	0.007797	NA	NA
SPAC1F5.09c	0.261554	-0.123459	NA	NA
SPAC1F5.10	0.231777	0.067967	0.276375	0.073142
SPAC1F5.11c	0.896389	0.0283201	0.937608	-0.0109031
SPAC1F7.01c	0.340987	-0.0648339	0.13167	0.107756
SPAC1F7.02c	0.000329028	0.252921	0.0493971	0.17097
SPAC1F7.03	0.56851	-0.0557984	0.221645	1.07236
SPAC1F7.04	0.59388	-0.0383685	0.571108	-0.0252557
SPAC1F7.05	0.9889	0.00340371	0.333483	0.0257155
SPAC1F7.06	0.905375	0.0579269	NA	NA
SPAC1F7.07c	NA	NA	0.325464	-0.140462
SPAC1F7.08	NA	NA	0.383705	-0.331896
SPAC1F7.09c	0.995948	0.00128237	0.798887	0.0174265
SPAC1F7.10	0.884642	0.0376528	0.164045	-0.1076
SPAC1F7.11c	0.938389	0.0120598	0.684178	0.745531
SPAC1F7.12	0.484461	-0.0740363	0.189118	-0.111302
SPAC1F7.13c	0.165845	0.0498396	NA	NA
SPAC1F7.14c	0.80736	0.0897108	NA	NA
SPAC1F8.01	0.607446	0.18034	NA	NA
SPAC1F8.03c	NA	NA	0.129452	1.21297
SPAC1F8.04c	0.0790381	0.347137	NA	NA
SPAC1F8.05	0.648889	0.138371	NA	NA
SPAC1F8.06	0.0546339	0.213627	0.808332	-0.15034
SPAC1F8.07c	2.87861e-17	0.295896	0.0112841	0.229932
SPAC1F8.08	0.821864	0.146757	NA	NA
SPAC20G4.01	0.804639	-0.0280773	0.150541	-0.160068
SPAC20G4.02c	0.838594	-0.0541504	NA	NA
SPAC20G4.03c	0.00506183	0.277821	0.433898	-0.125959
SPAC20G4.04c	0.441504	-0.109663	NA	NA
SPAC20G4.05c	0.315968	-0.106411	NA	NA
SPAC20G4.06c	0.0067325	-0.122306	0.0285871	-0.133147
SPAC20G4.07c	0.856032	0.0222281	0.180172	0.115894
SPAC20G4.08	2.35899e-05	0.163558	0.664923	0.0364095
SPAC20G8.01	0.736037	0.0425813	0.613382	0.235883
SPAC20G8.02	0.132509	-0.145302	NA	NA
SPAC20G8.03	0.689196	-0.0387419	0.297845	0.232037
SPAC20G8.04c	0.936765	-0.012055	0.181373	-0.0897035
SPAC20G8.05c	0.905953	0.0228112	0.572514	0.0215999
SPAC20G8.06	0.0900417	-0.104802	0.433898	0.0404807
SPAC20G8.07c	0.707065	0.0448117	0.293159	0.0620361
SPAC20G8.08c	0.703702	0.0485676	0.754783	0.380703
SPAC20G8.09c	0.000546252	0.210419	0.0206035	0.108367
SPAC20G8.10c	0.619891	-0.0667354	NA	NA
SPAC20H4.01	0.0291311	0.115646	0.0563941	0.135726
SPAC20H4.02	0.504149	-0.0573473	0.561147	0.0748522
SPAC20H4.03c	0.29134	-0.0828597	0.178864	-0.0900409
SPAC20H4.04	0.747068	0.0600693	NA	NA
SPAC20H4.05c	0.805096	0.0396235	0.635139	0.129486
SPAC20H4.06c	0.793835	0.0344475	NA	NA
SPAC20H4.07	0.854826	0.0264404	NA	NA
SPAC20H4.08	0.969591	0.00718845	NA	NA
SPAC20H4.09	0.767181	-0.0562759	NA	NA
SPAC20H4.10	0.88167	-0.0238805	0.808332	0.0210994
SPAC20H4.11c	0.879985	0.0582025	NA	NA
SPAC212.01c	0.0067212	0.495292	NA	NA
SPAC212.02	0.246127	0.611035	NA	NA
SPAC212.04c	0.80736	0.0662618	NA	NA
SPAC212.08c	0.00484099	0.894727	NA	NA
SPAC212.11	0.0121353	0.798416	NA	NA
SPAC212.12	0.0249227	0.827042	NA	NA
SPAC21E11.03c	0.373439	-0.123471	0.653577	0.200431
SPAC21E11.04	0.101345	-0.166209	NA	NA
SPAC21E11.05c	0.854826	-0.0237063	0.784841	0.056846
SPAC21E11.06	0.170369	0.0690708	0.672865	0.0346452
SPAC21E11.07	0.453878	-0.0737285	0.335809	-0.823025
SPAC21E11.08	0.833122	-0.0173623	0.199679	0.0608739
SPAC222.03c	0.939373	-0.011623	0.422199	0.077834
SPAC222.04c	0.779021	-0.041353	NA	NA
SPAC222.05c	0.797759	-0.035721	0.49243	0.0494256
SPAC222.06	3.56903e-05	0.324448	0.0285871	0.172376
SPAC222.07c	0.920822	0.0563408	NA	NA
SPAC222.08c	0.950691	-0.00996101	0.380596	-0.069279
SPAC222.09	0.252916	0.108357	0.0560664	0.0637189
SPAC222.10c	0.849782	-0.0317557	0.597488	-0.381148
SPAC222.11	6.44438e-05	-0.174953	0.0245288	-0.226457
SPAC222.12c	1.339e-05	-0.152098	0.0433893	-0.16924
SPAC222.13c	0.698786	-0.0470914	0.746474	0.0446806
SPAC222.14c	0.742487	-0.0378415	0.0962026	0.052191
SPAC222.15	0.932621	0.0873144	NA	NA
SPAC222.16c	0.920087	0.031806	NA	NA
SPAC222.17	0.477931	-0.127146	0.185056	-0.304528
SPAC222.18	0.960857	-0.0150742	NA	NA
SPAC222.19	0.823662	-0.0614684	0.899035	-0.10893
SPAC227.01c	0.138928	-0.16509	0.957573	0.0486927
SPAC227.02c	0.0174254	0.1688	0.0630929	0.207199
SPAC227.03c	0.106366	-0.141035	NA	NA
SPAC227.04	0.934822	0.0305036	NA	NA
SPAC227.05	0.935311	0.0167674	0.341704	-0.0637338
SPAC227.06	0.56184	-0.082434	0.827861	-0.0258338
SPAC227.07c	0.487174	-0.0517156	0.893152	-0.0160214
SPAC227.08c	0.873945	0.0300285	0.718136	0.0499694
SPAC227.09	0.829199	0.030528	0.557025	-0.0358034
SPAC227.10	0.912448	0.0176138	0.958053	-0.00514099
SPAC227.11c	0.887441	0.0192926	0.74396	0.238891
SPAC227.12	0.350489	0.0710761	0.374154	0.128398
SPAC227.13c	0.716455	-0.138268	0.987322	-0.00542148
SPAC227.14	0.477676	-0.113582	0.474763	-0.120969
SPAC227.15	0.0111767	-0.136129	0.474763	-0.286698
SPAC227.16c	0.658073	-0.079002	NA	NA
SPAC227.17c	0.825224	0.0455274	NA	NA
SPAC227.18	0.605666	-0.0303081	0.234381	-0.0393713
SPAC227.19c	0.994514	-0.0111963	NA	NA
SPAC22A12.01c	0.861421	0.0279958	NA	NA
SPAC22A12.02c	0.743552	0.15109	NA	NA
SPAC22A12.03c	0.319677	0.0801242	0.261306	0.655508
SPAC22A12.04c	0.853577	0.0116404	NA	NA
SPAC22A12.05	0.931628	-0.016392	NA	NA
SPAC22A12.06c	0.00225097	0.257497	NA	NA
SPAC22A12.07c	0.233614	0.0705719	0.14506	0.0805301
SPAC22A12.08c	0.0243815	-0.156246	0.0722655	-0.298272
SPAC22A12.09c	0.991629	0.00199811	0.490064	0.243433
SPAC22A12.10	0.550538	0.03852	0.180507	0.254132
SPAC22A12.11	0.00535625	-0.162645	0.117978	-0.111523
SPAC22A12.12c	0.185815	0.100765	0.281267	0.0183783
SPAC22A12.13	0.901203	-0.0257292	NA	NA
SPAC22A12.14c	0.925333	0.0139827	0.9437	0.0164633
SPAC22A12.15c	0.614435	0.128075	0.0538203	0.104105
SPAC22A12.16	0.586631	0.0332065	0.423455	-0.0297619
SPAC22A12.17c	0.748834	-0.0934915	NA	NA
SPAC22E12.01	0.0221907	-0.192324	NA	NA
SPAC22E12.02	0.342506	0.0811364	0.509155	-0.0557793
SPAC22E12.03c	0.00444915	0.149454	0.204996	0.0554016
SPAC22E12.04	0.422741	-0.0860322	0.977337	-0.00279682
SPAC22E12.05c	0.516801	0.0562568	0.150703	0.24931
SPAC22E12.06c	0.985305	-0.00337719	0.954114	-0.0141396
SPAC22E12.07	0.729713	0.0386746	0.977663	0.00131371
SPAC22E12.08	0.94806	0.0217121	NA	NA
SPAC22E12.09c	0.613395	-0.057103	NA	NA
SPAC22E12.10c	0.00172058	-0.121743	0.319263	-0.0909438
SPAC22E12.11c	0.546131	-0.0948209	0.106596	0.263323
SPAC22E12.13c	0.550538	0.0760478	0.746474	0.0956679
SPAC22E12.14c	0.583314	-0.0879177	0.167162	0.201595
SPAC22E12.16c	0.963904	0.00538613	0.502878	-0.102405
SPAC22E12.17c	0.866723	-0.0181064	0.646735	-0.0280646
SPAC22E12.18	0.000421215	0.333151	0.0778007	0.140248
SPAC22E12.19	0.494086	0.0821657	NA	NA
SPAC22F3.02	0.904244	0.0385554	NA	NA
SPAC22F3.03c	0.77127	-0.0587048	0.876065	0.149928
SPAC22F3.04	0.929448	-0.0190236	NA	NA
SPAC22F3.05c	0.984914	0.0115422	0.917724	0.0880544
SPAC22F3.06c	0.849782	0.0167581	0.938124	-0.00396931
SPAC22F3.07c	0.109779	-0.11411	0.118295	-0.138069
SPAC22F3.08c	0.000380704	0.27623	0.102481	0.189839
SPAC22F3.09c	0.912448	0.0246834	NA	NA
SPAC22F3.10c	0.857567	0.0211277	0.728969	0.0149295
SPAC22F3.11c	0.539388	0.105934	NA	NA
SPAC22F3.12c	0.334899	-0.170145	NA	NA
SPAC22F3.13	0.936321	-0.0105936	0.235633	0.0899747
SPAC22F3.15	0.885286	-0.0398464	NA	NA
SPAC22F8.02c	0.807286	-0.0890838	0.241015	0.204278
SPAC22F8.04	0.780166	-0.0402555	0.839457	-0.0459603
SPAC22F8.05	0.846252	-0.20363	0.181902	-0.113716
SPAC22F8.06	0.401034	0.0654317	0.911206	0.00777493
SPAC22F8.07c	0.517929	-0.0838801	NA	NA
SPAC22F8.08	0.816667	0.0197083	0.996495	-0.000110945
SPAC22F8.09	0.00630314	0.197719	0.558992	0.047447
SPAC22F8.10c	0.639453	-0.0411334	0.768744	-0.589246
SPAC22F8.11	0.95535	0.00930625	NA	NA
SPAC22F8.12c	0.290174	-0.116566	NA	NA
SPAC22G7.01c	0.090988	-0.0940051	0.0580038	-0.126323
SPAC22G7.02	0.602457	-0.0548144	0.617862	-0.12815
SPAC22G7.03	0.912192	-0.0272671	NA	NA
SPAC22G7.04	0.574011	-0.046693	0.591928	0.0499675
SPAC22G7.05	0.000521902	0.223852	0.145178	0.121522
SPAC22G7.06c	0.00307465	-0.143725	0.515846	-0.0106952
SPAC22G7.07c	0.777464	-0.0573393	NA	NA
SPAC22G7.08	0.489896	-0.0995024	NA	NA
SPAC22G7.09c	0.92065	0.0152832	0.375848	0.143861
SPAC22G7.10	0.712038	0.0389868	0.658375	0.0426617
SPAC22G7.11c	0.966905	0.00779922	NA	NA
SPAC22H10.02	0.510295	0.0849369	NA	NA
SPAC22H10.03c	0.883691	0.0174771	0.997065	0.000411675
SPAC22H10.04	0.608697	-0.0616889	NA	NA
SPAC22H10.05c	0.941562	0.00949673	0.258567	0.0858353
SPAC22H10.07	0.72504	0.0628277	0.633567	0.207713
SPAC22H10.08	0.953703	0.00886629	0.865083	0.0196293
SPAC22H10.09	0.9889	0.0103822	NA	NA
SPAC22H10.10	0.589995	-0.0858899	NA	NA
SPAC22H10.11c	0.978821	-0.00473218	0.834277	-0.052633
SPAC22H10.12c	0.625121	0.0355101	0.344076	0.0298144
SPAC22H10.13	0.114567	-0.205974	NA	NA
SPAC22H12.01c	0.934171	-0.0693886	0.579627	-0.0372077
SPAC22H12.02	0.694912	0.046908	0.997702	-7.59288e-05
SPAC22H12.03	0.801865	-0.0457147	0.292301	-0.457158
SPAC22H12.04c	0.912032	0.0080116	0.14506	0.0801337
SPAC22H12.05c	0.758037	0.0384603	NA	NA
SPAC23A1.02c	0.85365	-0.0379672	0.677949	0.336326
SPAC23A1.03	0.507073	0.0453207	0.126743	0.086003
SPAC23A1.04c	0.969591	0.00708056	NA	NA
SPAC23A1.05	0.983116	0.00751971	0.602342	-0.0383322
SPAC23A1.06c	0.622704	0.0798625	0.358753	0.329946
SPAC23A1.07	0.720951	-0.0482578	NA	NA
SPAC23A1.08c	0.986882	0.00157108	NA	NA
SPAC23A1.09	0.713033	-0.0514596	0.953794	0.013349
SPAC23A1.10	0.526649	0.048877	NA	NA
SPAC23A1.11	0.876516	-0.0145575	0.361392	0.0506349
SPAC23A1.12c	0.80145	0.0200961	0.310574	-0.027577
SPAC23A1.14c	0.464251	-0.0680883	0.92134	0.0100485
SPAC23A1.15c	0.934822	-0.0148919	0.509711	-0.627073
SPAC23A1.16c	0.882758	-0.0467647	0.110555	0.712184
SPAC23A1.17	0.0784463	-0.0869186	0.157226	-0.0823368
SPAC23A1.18c	0.930085	-0.0138985	0.696277	0.0600518
SPAC23A1.19c	0.934822	-0.0123951	0.339333	0.319309
SPAC23A1.20	0.883691	0.039643	NA	NA
SPAC23C11.01	0.977387	0.00535797	NA	NA
SPAC23C11.02c	0.640897	0.0235843	NA	NA
SPAC23C11.03	0.144688	0.115779	0.0899357	0.133802
SPAC23C11.04c	0.907893	0.0400234	NA	NA
SPAC23C11.05	0.978013	-0.00280752	0.507696	-0.0406901
SPAC23C11.06c	0.135492	-0.389562	0.142725	-1.10079
SPAC23C11.07	0.746944	0.261795	NA	NA
SPAC23C11.08	0.56184	-0.101803	NA	NA
SPAC23C11.09	0.994514	0.000668487	0.601076	-0.0115588
SPAC23C11.10	0.697357	0.183624	NA	NA
SPAC23C11.11	0.415575	0.0418613	0.206427	0.0487426
SPAC23C11.12	0.763416	-0.07518	NA	NA
SPAC23C11.13c	0.109779	0.0749416	0.810731	0.0169444
SPAC23C11.14	0.589865	0.0682282	0.66001	0.0782245
SPAC23C11.15	0.796843	0.0251512	0.765373	0.0698246
SPAC23C11.16	0.917312	0.0234822	0.368446	-0.156884
SPAC23C11.17	0.743467	0.0295856	0.0810828	0.0846196
SPAC23C4.02	0.336005	-0.0830808	0.0587052	-0.129095
SPAC23C4.03	0.73695	-0.026137	NA	NA
SPAC23C4.04c	0.94365	-0.022201	NA	NA
SPAC23C4.05c	0.969591	0.00800056	0.949901	0.00665053
SPAC23C4.06c	0.0466159	0.183537	0.978839	-0.00711709
SPAC23C4.07	0.926806	-0.0573903	NA	NA
SPAC23C4.08	0.414422	0.0769374	0.151595	0.0810292
SPAC23C4.09c	0.952069	-0.0128875	0.18239	-0.0752765
SPAC23C4.10	0.594717	-0.0590314	NA	NA
SPAC23C4.11	0.603974	-0.0710775	0.620686	-0.186521
SPAC23C4.12	0.986697	-0.00304819	0.887892	0.0447791
SPAC23C4.13	0.924897	-0.0268241	NA	NA
SPAC23C4.14	0.516801	0.0779352	0.804611	-0.0220262
SPAC23C4.15	0.460208	0.0481318	0.486193	0.0529071
SPAC23C4.16c	0.986514	-0.00285976	NA	NA
SPAC23C4.17	0.0047092	0.155975	0.157384	0.0731245
SPAC23C4.18c	0.602979	0.056699	NA	NA
SPAC23C4.19	0.941749	-0.00720303	0.714292	0.0231649
SPAC23D3.01	0.820031	0.0347471	NA	NA
SPAC23D3.02	0.0339075	0.129208	0.0978328	0.397863
SPAC23D3.03c	0.659882	0.0349325	0.490064	0.0845856
SPAC23D3.04c	0.00858607	-0.113249	0.055183	-0.225223
SPAC23D3.06c	0.932301	0.0116696	0.836692	0.0304614
SPAC23D3.07	0.584306	0.0457128	0.154286	0.105589
SPAC23D3.08	0.447591	0.0649451	0.768112	0.013783
SPAC23D3.09	0.338909	0.068003	0.438942	0.0615563
SPAC23D3.10c	0.927163	-0.0134262	NA	NA
SPAC23D3.11	0.183148	-0.158999	0.099687	-0.259463
SPAC23D3.12	4.39427e-18	0.756328	0.0112841	0.979734
SPAC23D3.13c	0.857169	0.0329235	0.278302	0.089028
SPAC23D3.14c	0.526649	-0.0880992	NA	NA
SPAC23D3.16	0.725399	-0.175588	0.314285	-0.385202
SPAC23D3.17	0.507073	-0.160384	0.208014	-0.314636
SPAC23E2.01	0.253749	-0.119793	0.996495	-0.000519937
SPAC23E2.02	0.89509	-0.0239669	NA	NA
SPAC23E2.03c	0.465054	-0.155729	NA	NA
SPAC23G3.01	0.875324	-0.015004	0.0830261	0.102373
SPAC23G3.02c	0.13915	-0.160313	0.867931	0.122094
SPAC23G3.03	0.29352	-0.138637	NA	NA
SPAC23G3.04	0.887154	-0.0272659	0.773617	0.14804
SPAC23G3.05c	0.163498	-0.150134	NA	NA
SPAC23G3.06	0.941822	0.0080338	0.129452	0.0536386
SPAC23G3.07c	0.905375	-0.0316637	0.933266	-0.0957483
SPAC23G3.08c	0.957705	-0.00676368	0.559906	0.169495
SPAC23G3.09	0.995398	0.000956254	0.915065	-0.0161388
SPAC23G3.10c	0.662107	0.0464076	0.688726	-0.0141703
SPAC23G3.11	0.487736	0.0577923	0.185056	0.0896249
SPAC23G3.12c	0.586631	0.0360782	0.507696	0.0162275
SPAC23H3.02c	0.256938	0.12474	0.789718	0.096036
SPAC23H3.03c	0.925333	-0.0266493	0.784385	-0.0287684
SPAC23H3.04	0.538519	-0.196556	NA	NA
SPAC23H3.05c	0.806728	-0.0307775	NA	NA
SPAC23H3.06	0.731519	0.0429761	0.82889	0.105248
SPAC23H3.07c	0.969591	-0.00700515	0.64681	1.45087
SPAC23H3.08c	0.447591	0.115459	NA	NA
SPAC23H3.09c	1.19616e-07	-0.165311	0.129441	-0.0861177
SPAC23H3.10	0.687172	-0.0354053	0.957899	-0.0118662
SPAC23H3.11c	0.850187	-0.0344937	NA	NA
SPAC23H3.12c	0.447591	-0.211608	0.839497	-0.0609475
SPAC23H3.13c	0.749508	0.0412297	0.375466	-0.232918
SPAC23H3.14	0.849706	0.0259775	0.71103	0.407491
SPAC23H3.15c	0.921122	-0.0968473	0.234445	-0.401108
SPAC23H4.01c	0.602979	-0.0767018	0.994437	-0.00105891
SPAC23H4.02	0.141233	-0.142129	NA	NA
SPAC23H4.03c	0.910695	0.0235517	0.184417	0.115878
SPAC23H4.04	0.960857	-0.0072178	NA	NA
SPAC23H4.06	0.623004	-0.0733058	0.421214	0.0470124
SPAC23H4.07c	0.0339075	0.160721	0.933332	-0.00680041
SPAC23H4.08	0.990375	-0.00279146	0.723072	0.0854804
SPAC23H4.09	0.621926	0.0275364	0.101999	0.0640463
SPAC23H4.10c	1.13361e-05	0.220351	0.0217794	0.343141
SPAC23H4.11c	0.978013	0.00689723	NA	NA
SPAC23H4.12	0.54803	0.05078	0.726348	-0.0266201
SPAC23H4.13c	0.957705	0.0191904	NA	NA
SPAC23H4.14	0.716506	-0.0756947	0.335952	-0.227085
SPAC23H4.15	0.0210514	0.185727	0.0962026	0.156383
SPAC23H4.16c	0.836336	0.0724146	NA	NA
SPAC23H4.17c	0.897113	-0.0321532	NA	NA
SPAC23H4.18c	0.954361	-0.0108662	0.946871	0.0190169
SPAC23H4.21	0.722995	0.091815	NA	NA
SPAC24B11.05	0.0293404	-0.265263	0.100714	-0.464697
SPAC24B11.06c	0.872736	-0.0170078	0.785536	-0.0147935
SPAC24B11.07c	0.165201	-0.167027	0.857732	-0.0598052
SPAC24B11.08c	0.904056	-0.018097	0.613382	-0.179348
SPAC24B11.09	0.675741	-0.0851226	0.532333	0.0614481
SPAC24B11.10c	0.143211	0.12812	0.860283	0.0513696
SPAC24B11.11c	0.707377	-0.0411622	0.150541	0.182738
SPAC24B11.12c	0.00222192	-0.183961	0.776452	-0.0270163
SPAC24B11.13	0.175709	-0.0846271	0.774537	0.0189679
SPAC24B11.14	0.770056	0.147415	NA	NA
SPAC24C9.02c	0.619798	-0.0588578	0.699121	-0.109983
SPAC24C9.03	0.434108	0.0504711	0.692257	-0.0297406
SPAC24C9.04	0.758629	0.0444334	0.522263	0.170446
SPAC24C9.05c	0.301555	0.0753807	0.365789	0.179211
SPAC24C9.06c	0.979135	-0.00320676	0.0619069	-0.0457045
SPAC24C9.07c	0.727492	-0.0380753	NA	NA
SPAC24C9.08	0.0934247	-0.091068	0.576724	0.0282162
SPAC24C9.09	0.596684	-0.0678803	0.478122	-0.121236
SPAC24C9.10c	0.842554	-0.0286467	0.957899	0.00729833
SPAC24C9.11	1.52882e-05	0.26495	0.0565377	0.273541
SPAC24C9.12c	0.259415	-0.053872	0.256606	0.0182448
SPAC24C9.13c	0.749508	0.0632325	NA	NA
SPAC24C9.14	0.528547	0.0758786	0.601076	-0.0723567
SPAC24C9.15c	0.796843	-0.0855693	NA	NA
SPAC24C9.16c	0.0466382	-0.170568	NA	NA
SPAC24H6.01c	0.389631	0.125194	0.55925	-0.398762
SPAC24H6.02c	0.233834	0.154336	0.167748	0.177887
SPAC24H6.03	0.981493	0.00423987	0.577911	0.0782548
SPAC24H6.04	0.00052025	-0.111746	0.0157098	-0.204527
SPAC24H6.05	0.00112105	-0.209201	NA	NA
SPAC24H6.06	0.904244	-0.0286756	NA	NA
SPAC24H6.07	0.645302	-0.0276579	0.4369	0.0190523
SPAC24H6.08	0.847605	-0.0382511	NA	NA
SPAC24H6.09	0.106382	-0.103852	0.81467	0.152424
SPAC24H6.10c	0.482272	0.0337734	0.839693	-0.00613445
SPAC24H6.11c	0.105616	-0.13199	0.578761	0.506595
SPAC24H6.12c	0.151418	0.10645	0.676576	0.620805
SPAC24H6.13	1.19616e-07	0.553618	0.0316517	0.624752
SPAC25A8.01c	0.938073	0.00899293	0.673141	-0.0275854
SPAC25A8.02	0.908708	-0.0236724	NA	NA
SPAC25A8.03c	0.695698	-0.0565621	NA	NA
SPAC25B8.01	0.22073	0.106069	0.120058	0.144548
SPAC25B8.02	0.118412	0.127396	0.92134	0.0663506
SPAC25B8.03	0.814955	-0.0447209	NA	NA
SPAC25B8.04c	0.842554	0.0316438	0.416914	-0.0555792
SPAC25B8.05	0.261554	0.117082	0.675665	0.0606327
SPAC25B8.06c	0.641277	0.0641047	NA	NA
SPAC25B8.07c	0.815565	0.0458851	0.0603062	0.655988
SPAC25B8.08	0.94806	0.0176828	0.248276	0.284336
SPAC25B8.09	0.148343	-0.161397	0.0112841	-0.322865
SPAC25B8.10	0.0626757	-0.148548	0.130734	-0.18318
SPAC25B8.11	0.168919	-0.0802866	0.917724	0.0117267
SPAC25B8.12c	0.000671524	0.197912	0.0281561	0.30966
SPAC25B8.13c	0.416504	-0.430377	NA	NA
SPAC25B8.14	0.0067212	0.224398	NA	NA
SPAC25B8.15c	0.905375	0.0249538	0.274082	0.684098
SPAC25B8.16	0.697673	0.0523225	NA	NA
SPAC25B8.17	0.30953	0.101862	0.284029	0.174355
SPAC25B8.18	0.0848966	-0.240742	0.389007	-0.774415
SPAC25B8.19c	0.878567	-0.0341472	NA	NA
SPAC25B8.20	0.765692	-0.0873229	NA	NA
SPAC25G10.01	0.415575	-0.0865473	0.607199	-0.223671
SPAC25G10.02	0.625121	0.105035	NA	NA
SPAC25G10.03	0.705431	-0.0240504	0.579627	0.140885
SPAC25G10.04c	0.953703	-0.0224972	NA	NA
SPAC25G10.05c	0.373439	0.0362059	0.905894	-0.00670818
SPAC25G10.06	0.765272	-0.0231023	NA	NA
SPAC25G10.07c	0.912869	0.0265431	NA	NA
SPAC25G10.08	0.867254	0.0125929	0.0426959	0.04629
SPAC25G10.09c	0.603974	-0.0445465	0.464904	0.0299551
SPAC25H1.02	0.0126932	-0.192274	NA	NA
SPAC25H1.03	0.730654	0.0751338	NA	NA
SPAC25H1.04	0.969901	0.0138286	NA	NA
SPAC25H1.05	0.404734	0.102372	NA	NA
SPAC25H1.06	0.345579	-0.0810636	NA	NA
SPAC25H1.07	0.470216	0.0551787	0.049455	0.0483327
SPAC25H1.08c	0.217286	0.0728609	0.648472	0.0453861
SPAC25H1.09	0.860161	0.0252066	NA	NA
SPAC25H1.10c	0.0554883	-0.151471	0.0206035	-0.312397
SPAC26A3.01	0.170539	-0.0757816	0.404151	-0.0465167
SPAC26A3.02	0.399033	0.0769106	0.841539	0.128872
SPAC26A3.03c	0.937222	-0.0180875	NA	NA
SPAC26A3.04	0.543244	0.0329064	NA	NA
SPAC26A3.05	0.234949	-0.0855107	0.583006	-0.0193519
SPAC26A3.06	0.000470835	0.333759	0.200511	0.143699
SPAC26A3.07c	0.00183164	0.161769	NA	NA
SPAC26A3.08	0.689059	0.0546558	0.396593	0.0874631
SPAC26A3.09c	0.945562	-0.0144992	NA	NA
SPAC26A3.10	0.752517	-0.0416618	0.55351	0.627025
SPAC26A3.11	0.33636	0.0679566	0.488707	0.0402279
SPAC26A3.12c	0.0776631	0.1156	0.0542633	0.108501
SPAC26A3.13c	0.850187	-0.0317726	NA	NA
SPAC26A3.14c	0.516814	-0.0961077	0.688814	-0.113828
SPAC26A3.15c	0.56851	0.0404803	0.107686	0.0930191
SPAC26A3.16	0.681562	0.0295743	0.593953	-0.042041
SPAC26A3.17c	0.00297407	0.146251	0.195693	0.102989
SPAC26F1.01	0.0339075	-0.138034	NA	NA
SPAC26F1.02	0.816667	0.0571108	0.810018	0.103272
SPAC26F1.03	0.436629	-0.0371546	0.0721975	-0.115293
SPAC26F1.04c	0.766086	-0.0723621	0.302826	-0.219989
SPAC26F1.05	0.643062	0.145816	NA	NA
SPAC26F1.06	0.998353	0.000488477	0.251581	-0.0534244
SPAC26F1.07	0.788171	0.0409839	0.572514	0.0442211
SPAC26F1.08c	0.741631	0.0449055	NA	NA
SPAC26F1.09	0.960094	-0.009606	0.502067	-0.0893788
SPAC26F1.10c	0.000148197	-0.28498	0.0758668	-0.203153
SPAC26F1.12c	0.0391265	0.115	0.0560664	0.0581902
SPAC26F1.13c	0.0467344	-0.111844	0.0206035	-0.125129
SPAC26F1.14c	0.0895904	-0.153892	0.0995551	-0.277271
SPAC26H5.02c	0.956377	0.0125896	0.919502	-0.191393
SPAC26H5.03	0.922688	0.0176549	NA	NA
SPAC26H5.04	0.569457	0.0934264	0.953794	0.00649575
SPAC26H5.05	0.407055	-0.0885069	0.591928	-0.0916372
SPAC26H5.06	0.168545	0.116608	NA	NA
SPAC26H5.07c	0.915059	-0.0210093	0.601337	0.0372313
SPAC26H5.08c	0.00761563	-0.234308	0.56166	-1.00543
SPAC26H5.09c	6.65794e-17	-0.511141	0.0138414	-0.956266
SPAC26H5.10c	1.71833e-07	0.246004	0.683107	-0.0455786
SPAC26H5.11	0.0569468	-0.138704	NA	NA
SPAC26H5.12	0.592509	-0.0524908	0.259186	0.353207
SPAC26H5.13c	0.826522	-0.0395143	0.986395	-0.0193691
SPAC27D7.02c	0.810703	-0.0303631	0.898162	0.0314794
SPAC27D7.03c	0.69776	0.119357	NA	NA
SPAC27D7.04	0.134709	0.230476	0.374734	0.419611
SPAC27D7.05c	0.169641	0.138625	NA	NA
SPAC27D7.06	0.727492	0.0352757	0.0886782	-0.0915291
SPAC27D7.07c	0.425006	-0.0660606	0.378681	0.098824
SPAC27D7.08c	0.725625	-0.0594014	NA	NA
SPAC27D7.09c	0.753847	0.154185	0.358753	0.134777
SPAC27D7.11c	0.350279	0.293998	0.819982	0.120044
SPAC27D7.12c	0.239218	0.189563	0.994725	0.0137545
SPAC27D7.13c	0.823662	-0.0845896	NA	NA
SPAC27D7.14c	0.611246	-0.0465366	0.756704	0.00685231
SPAC27E2.01	0.816928	0.0414067	NA	NA
SPAC27E2.02	0.910695	-0.0228964	0.374734	0.195593
SPAC27E2.03c	0.683893	-0.0269873	0.114948	-0.0620944
SPAC27E2.04c	0.937222	0.0708823	NA	NA
SPAC27E2.05	0.76335	0.0399562	0.919103	-0.0168208
SPAC27E2.06c	0.9889	0.00248588	0.839457	-0.387538
SPAC27E2.07	0.725399	-0.0478535	0.358753	0.121773
SPAC27E2.08	0.766086	0.0443835	NA	NA
SPAC27E2.09	0.237629	-0.0891062	NA	NA
SPAC27E2.10c	0.172019	0.123885	0.577378	0.026686
SPAC27E2.11c	0.550995	-0.0527957	NA	NA
SPAC27E2.12	0.897113	-0.121724	NA	NA
SPAC27E2.13	0.144422	-0.147142	NA	NA
SPAC27E2.14	0.967386	0.0267737	NA	NA
SPAC27F1.02c	0.479411	-0.0480972	0.863052	-0.00670578
SPAC27F1.03c	0.980491	0.00486908	NA	NA
SPAC27F1.04c	0.195601	0.158522	NA	NA
SPAC27F1.05c	0.938142	-0.0226688	NA	NA
SPAC27F1.06c	2.0712e-05	0.270175	0.0879561	0.148027
SPAC27F1.07	0.652688	0.0246212	0.288492	0.0615117
SPAC27F1.08	0.87692	0.0206604	NA	NA
SPAC27F1.09c	0.994713	-0.00117909	0.866209	-0.022383
SPAC29A4.02c	0.703546	0.0238395	0.416319	-0.0183249
SPAC29A4.03c	0.780319	-0.029234	NA	NA
SPAC29A4.04c	0.0558439	0.0792424	0.0426959	0.111238
SPAC29A4.05	0.979135	0.00327478	0.479111	0.0435331
SPAC29A4.06c	0.89685	0.0255228	NA	NA
SPAC29A4.07	0.0953115	0.250764	0.315319	0.229932
SPAC29A4.08c	0.650897	0.0369671	0.675679	0.0384741
SPAC29A4.09	0.978913	-0.00501474	0.18239	0.124202
SPAC29A4.10	0.233834	-0.107602	NA	NA
SPAC29A4.11	0.434108	-0.226875	NA	NA
SPAC29A4.12c	0.0417911	-0.75125	NA	NA
SPAC29A4.13	0.805096	0.0367822	NA	NA
SPAC29A4.14c	0.89685	0.0230573	0.705705	-0.180564
SPAC29A4.15	0.402502	0.039596	0.0426959	-0.0500156
SPAC29A4.16	0.97603	0.00344157	0.882231	-0.0269201
SPAC29A4.17c	0.294488	-0.269782	0.958609	0.00441078
SPAC29A4.18	0.309393	0.0636409	0.756704	0.0224601
SPAC29A4.19c	0.0512679	-0.16144	NA	NA
SPAC29A4.20	0.759097	0.0350408	0.0278493	0.0929064
SPAC29B12.01	0.885286	-0.0208221	0.918967	0.00874812
SPAC29B12.02c	0.383252	-0.0675936	0.47328	0.282325
SPAC29B12.03	0.917312	-0.0141934	NA	NA
SPAC29B12.04	0.339512	0.0617901	0.0879561	0.0735543
SPAC29B12.05c	0.875324	0.0311958	NA	NA
SPAC29B12.06c	0.113234	-0.126257	0.31564	0.0646549
SPAC29B12.07	0.943583	-0.0111733	0.322569	0.158656
SPAC29B12.08	0.119494	0.153219	0.0346739	0.333879
SPAC29B12.10c	0.163177	0.135694	0.577203	0.32293
SPAC29B12.11c	0.987792	0.0056361	0.857019	0.0896198
SPAC29B12.12	0.0900417	0.335223	NA	NA
SPAC29B12.13	0.716596	-0.084064	NA	NA
SPAC29B12.14c	0.516038	-0.10432	NA	NA
SPAC29E6.01	0.780166	0.0447082	NA	NA
SPAC29E6.02	0.528754	-0.0724482	0.874272	-0.118786
SPAC29E6.03c	0.737437	0.0473348	NA	NA
SPAC29E6.04	0.619891	0.0717025	NA	NA
SPAC29E6.05c	0.998918	0.00034665	0.129441	-0.208368
SPAC29E6.06c	0.94806	0.00723312	0.453147	-0.0258543
SPAC29E6.07	0.934822	0.0677811	NA	NA
SPAC29E6.08	0.708514	0.0535381	0.554797	0.0131209
SPAC29E6.09	0.974072	-0.00958602	NA	NA
SPAC29E6.10c	0.797046	0.0340531	0.785534	0.0820915
SPAC2C4.03c	0.416649	-0.0652616	0.267069	0.0750321
SPAC2C4.04c	0.56184	-0.0697443	0.216098	-0.327
SPAC2C4.05	0.641912	0.0505665	NA	NA
SPAC2C4.06c	0.000531093	0.260943	0.256726	0.576076
SPAC2C4.07c	0.884376	0.0222695	NA	NA
SPAC2C4.08	0.766086	-0.0933158	NA	NA
SPAC2C4.09	0.242676	-0.137703	0.136841	0.0980291
SPAC2C4.10c	0.873491	-0.0308922	0.870214	0.155643
SPAC2C4.11c	0.00951681	0.20669	0.0673437	0.16084
SPAC2C4.12c	0.62671	0.0701875	0.387158	-0.295401
SPAC2C4.13	0.963442	0.0112136	0.785536	0.164359
SPAC2C4.14c	0.116462	-0.133655	0.798285	0.026355
SPAC2C4.15c	0.0569468	0.120095	0.0426959	0.198347
SPAC2C4.16c	0.79395	0.0160573	0.950159	0.0403439
SPAC2C4.17c	0.625121	0.060308	NA	NA
SPAC2E12.02	0.0100314	-0.12667	0.634586	-0.0703001
SPAC2E12.03c	0.648455	-0.115068	NA	NA
SPAC2E1P3.01	0.0281285	-0.17608	0.462005	-0.10573
SPAC2E1P3.02c	0.833934	-0.0496034	NA	NA
SPAC2E1P3.03c	0.833964	0.0315822	NA	NA
SPAC2E1P3.04	5.41194e-25	-0.347429	0.032131	-0.414234
SPAC2E1P3.05c	1.90581e-06	-0.567944	NA	NA
SPAC2E1P5.01c	0.0583325	0.130263	NA	NA
SPAC2E1P5.02c	0.483948	-0.121938	NA	NA
SPAC2E1P5.03	0.133007	-0.0930157	0.751224	-0.013048
SPAC2E1P5.04c	0.648388	-0.0837149	NA	NA
SPAC2E1P5.05	0.00150772	0.216131	0.935199	0.0187959
SPAC2F3.01	0.849651	-0.0301141	NA	NA
SPAC2F3.02	0.85202	0.024841	0.240201	0.0511872
SPAC2F3.03c	0.00900775	0.143724	0.174253	0.137905
SPAC2F3.04c	0.270929	0.106939	0.336422	0.0904212
SPAC2F3.05c	6.19024e-10	-0.545897	0.642205	-0.293326
SPAC2F3.06c	0.896477	0.0136798	0.588875	0.025317
SPAC2F3.07c	0.8614	-0.197423	NA	NA
SPAC2F3.08	0.939373	0.0180495	NA	NA
SPAC2F3.09	0.412953	0.0683746	0.133608	0.189707
SPAC2F3.10	0.234311	-0.0913923	0.49243	0.10653
SPAC2F3.11	0.139575	0.0800912	0.661546	-0.0254465
SPAC2F3.12c	0.75701	0.0519937	NA	NA
SPAC2F3.13c	0.0360289	0.165401	0.18239	0.0471734
SPAC2F3.14c	0.98715	-0.0038891	NA	NA
SPAC2F3.15	0.530716	-0.0747373	NA	NA
SPAC2F3.16	0.470645	-0.0715656	0.708162	0.0708612
SPAC2F3.17c	0.805753	-0.0409615	0.39082	0.0739675
SPAC2F3.18c	0.295366	-0.120759	0.744922	0.249776
SPAC2F7.02c	0.124191	-0.135799	0.876065	0.0371817
SPAC2F7.03c	0.934468	-0.0199464	0.43137	0.153096
SPAC2F7.04	0.184991	0.105443	0.426654	0.131481
SPAC2F7.05c	0.459075	0.0566588	0.301483	-0.0522651
SPAC2F7.06c	0.694991	0.0688141	NA	NA
SPAC2F7.07c	0.829174	0.0254173	0.853955	0.100016
SPAC2F7.08c	0.947081	-0.0160903	0.917724	0.00946487
SPAC2F7.09c	0.78981	-0.0557337	NA	NA
SPAC2F7.10	0.59388	-0.073393	NA	NA
SPAC2F7.11	0.571757	-0.122063	0.355949	-0.0285267
SPAC2F7.13c	0.908927	-0.0132611	0.505185	-0.013954
SPAC2F7.14c	0.186022	0.0924367	0.451406	0.080326
SPAC2F7.15	0.932115	0.0131775	0.749357	0.0211756
SPAC2F7.16c	0.952735	0.0132975	0.780644	0.135563
SPAC2F7.17	0.668103	0.0561396	NA	NA
SPAC2G11.02	0.9889	-0.00455117	0.276375	0.176183
SPAC2G11.03c	0.884642	0.0187263	0.400517	-0.0328666
SPAC2G11.04	0.104411	-0.159137	NA	NA
SPAC2G11.05c	0.698111	0.0917467	NA	NA
SPAC2G11.06	0.94806	0.00906308	0.589981	0.0602951
SPAC2G11.07c	0.0521044	0.0781681	0.343619	0.0332814
SPAC2G11.08c	0.404684	0.161149	NA	NA
SPAC2G11.09	0.546131	0.0779587	0.563862	0.309234
SPAC2G11.10c	0.864776	-0.0360501	0.800256	-0.0502992
SPAC2G11.11c	0.00024385	0.187381	0.0778007	0.163313
SPAC2G11.12	0.816667	-0.039792	NA	NA
SPAC2G11.13	0.165284	-0.170975	NA	NA
SPAC2G11.14	0.784663	-0.0306382	0.990194	-0.00431854
SPAC2G11.15c	0.607566	-0.0823866	NA	NA
SPAC2H10.01	0.000819043	-0.547928	NA	NA
SPAC2H10.02c	0.93684	0.0137403	0.515135	-0.0390074
SPAC30.01c	0.665272	-0.051182	0.769773	0.0189588
SPAC30.02c	0.137481	0.118749	0.496074	0.086992
SPAC30.03c	0.986192	-0.00531216	0.957899	-0.0159814
SPAC30.04c	0.583314	-0.0532529	0.871683	0.00990686
SPAC30C2.02	0.0648011	0.125889	0.675665	0.0205317
SPAC30C2.03	0.641195	0.0867721	NA	NA
SPAC30C2.04	0.9889	0.00150377	0.196326	-0.0234056
SPAC30C2.05	0.889931	-0.0569997	0.74396	-0.0342498
SPAC30C2.06c	0.856032	-0.0254234	0.183378	-0.127453
SPAC30C2.07	0.478636	-0.0491765	NA	NA
SPAC30C2.08	0.923533	0.0112813	0.533562	0.0247529
SPAC30D11.01c	0.636858	-0.0702025	NA	NA
SPAC30D11.03	0.000580398	0.204311	0.028999	0.163327
SPAC30D11.04c	0.360917	0.0503533	0.422199	0.0444426
SPAC30D11.05	0.713033	0.0588647	0.658415	0.0864213
SPAC30D11.06c	0.981144	0.00308589	NA	NA
SPAC30D11.07	0.740347	0.0589861	NA	NA
SPAC30D11.08c	0.524797	-0.0553845	NA	NA
SPAC30D11.09	0.449125	0.0758688	0.829248	0.0438784
SPAC30D11.10	0.859239	-0.0394334	0.979884	0.00827117
SPAC30D11.11	0.947187	-0.0174987	0.8225	-0.0547579
SPAC30D11.12	0.966359	0.00649385	0.114471	0.0734349
SPAC30D11.13	0.774604	-0.0441807	0.723522	0.538343
SPAC30D11.14c	0.0766175	0.101286	0.258259	0.101784
SPAC31A2.02	0.905375	0.0233328	0.0802316	-0.117435
SPAC31A2.03	0.855195	-0.0219629	0.95948	0.0460565
SPAC31A2.04c	0.920087	0.0249859	0.532333	0.0476406
SPAC31A2.05c	0.895679	-0.0259321	0.967243	0.0180229
SPAC31A2.06	0.468108	-0.0831566	0.716979	0.148088
SPAC31A2.07c	0.0112733	0.149064	0.252927	0.0974125
SPAC31A2.08	0.938326	-0.0200217	0.752679	-0.435334
SPAC31A2.09c	0.98313	0.00445542	0.791324	-0.0243155
SPAC31A2.10	0.463641	0.0694139	0.576258	0.0462415
SPAC31A2.11c	0.679251	0.0497554	NA	NA
SPAC31A2.12	0.973296	0.00909053	0.365097	0.375133
SPAC31A2.13c	0.9889	0.00302949	0.669748	-0.0195661
SPAC31A2.14	0.188507	-0.0872989	0.0993564	-0.220068
SPAC31A2.15c	0.501433	0.0799979	0.702128	0.0436957
SPAC31A2.16	0.992532	-0.0018883	NA	NA
SPAC31F12.01	0.765272	-0.0368728	0.136841	-0.371965
SPAC31G5.01	0.494639	0.0752586	0.35779	0.218736
SPAC31G5.02	0.0308492	0.185606	0.818566	-0.066674
SPAC31G5.03	0.73977	0.0287297	NA	NA
SPAC31G5.04	6.78867e-14	-0.198461	0.0145229	-0.2512
SPAC31G5.05c	0.40326	-0.0645879	0.325464	-0.0877154
SPAC31G5.06	0.925333	0.0498492	NA	NA
SPAC31G5.07	0.651887	-0.161554	NA	NA
SPAC31G5.08	0.280029	-0.095244	NA	NA
SPAC31G5.09c	0.965705	-0.00906896	NA	NA
SPAC31G5.10	0.613229	-0.0503404	NA	NA
SPAC31G5.11	0.00026251	-0.135602	0.745002	0.0343739
SPAC31G5.12c	0.944423	-0.0259544	NA	NA
SPAC31G5.13	0.817369	0.0427527	0.375508	0.0498617
SPAC31G5.14	0.058076	-0.120048	0.0426959	-0.229469
SPAC31G5.15	0.843109	0.031869	0.826618	-0.0585056
SPAC31G5.16c	0.857479	0.0151751	0.047955	0.0822927
SPAC31G5.17c	0.896819	0.00905151	0.658415	0.0177376
SPAC31G5.18c	0.935832	-0.0158722	0.314285	-0.334548
SPAC31G5.19	0.419827	-0.0599645	NA	NA
SPAC31G5.21	0.771735	-0.0512218	NA	NA
SPAC323.01c	0.785308	-0.0368014	NA	NA
SPAC323.02c	0.929448	0.012259	0.261154	0.0496838
SPAC323.03c	0.908645	0.0337573	NA	NA
SPAC323.04	0.236435	-0.0767927	0.0840339	-0.317915
SPAC323.05c	0.720951	-0.0657539	NA	NA
SPAC323.06c	0.106366	0.14884	NA	NA
SPAC323.07c	0.0106192	-0.150364	0.344389	-0.337835
SPAC323.08	0.839541	-0.0526052	NA	NA
SPAC328.01c	0.94378	0.0120109	0.642534	0.0567489
SPAC328.02	0.820168	0.0294672	0.665126	0.0556082
SPAC328.03	0.825224	-0.0856698	0.049455	-0.30036
SPAC328.04	0.897805	0.0350418	0.126467	1.02171
SPAC328.05	0.935495	-0.0200814	NA	NA
SPAC328.06	0.804975	0.0240418	0.754207	-0.0923358
SPAC328.07c	0.977248	0.00657266	NA	NA
SPAC328.08c	0.663872	-0.0988141	NA	NA
SPAC328.09	0.00477128	-0.214166	NA	NA
SPAC328.10c	0.92377	-0.00702765	0.223232	0.0678952
SPAC32A11.01	0.184991	-0.308086	NA	NA
SPAC32A11.02c	0.913415	-0.0508928	NA	NA
SPAC32A11.03c	0.908645	-0.0240244	0.989462	0.0048798
SPAC32A11.04c	0.865088	0.0140168	0.0550447	0.0406738
SPAC343.01c	0.200826	0.112341	0.936986	0.00921349
SPAC343.02	0.249388	0.097328	0.119076	0.0375451
SPAC343.03	0.859239	0.0706764	NA	NA
SPAC343.04c	0.743687	0.0418968	0.937608	0.00950415
SPAC343.05	0.796843	-0.0190001	0.329243	-0.0202492
SPAC343.06c	0.444061	0.0806847	0.389007	0.290086
SPAC343.07	0.984319	0.00413477	NA	NA
SPAC343.08c	0.725625	0.0926441	0.343619	-0.432082
SPAC343.09	0.100187	0.196714	0.980832	0.00126503
SPAC343.10	0.917305	-0.0131741	0.688726	-0.0202883
SPAC343.11c	0.516801	0.0772918	0.488707	-0.425174
SPAC343.12	1.01524e-11	-1.00879	0.0278493	-2.39995
SPAC343.13	0.94806	0.0149983	NA	NA
SPAC343.14c	0.0113074	0.0999483	0.152286	0.0827962
SPAC343.15	0.944023	-0.0104508	NA	NA
SPAC343.16	0.627237	-0.0250973	0.272437	-0.0585768
SPAC343.17c	0.951732	-0.0132404	0.559857	-0.183161
SPAC343.18	0.946498	0.0133444	NA	NA
SPAC343.19	0.202519	-0.0972074	0.744245	0.0817558
SPAC343.20	0.51471	0.22552	NA	NA
SPAC3A11.02	0.979135	-0.0040405	0.191287	0.408583
SPAC3A11.03	0.952069	0.0150723	NA	NA
SPAC3A11.04	0.9889	0.00387449	0.40019	1.60637
SPAC3A11.05c	0.618172	0.063812	NA	NA
SPAC3A11.06	0.964119	-0.0137007	NA	NA
SPAC3A11.07	0.00223746	-0.141285	0.0206035	-0.271904
SPAC3A11.08	0.328115	0.132946	NA	NA
SPAC3A11.09	0.000940914	0.248727	0.71103	-0.171159
SPAC3A11.10c	0.0836258	-0.129047	0.521391	-0.0794357
SPAC3A11.11c	0.174595	-0.138274	0.124046	-0.151292
SPAC3A11.12c	0.201913	0.100841	0.145315	0.14076
SPAC3A11.13	0.816667	-0.0370806	0.583586	-0.0429119
SPAC3A11.14c	0.617264	-0.0692313	NA	NA
SPAC3A12.02	0.935573	-0.0211817	NA	NA
SPAC3A12.03c	0.397269	0.0901282	NA	NA
SPAC3A12.04c	0.994713	-0.00183945	0.0736589	0.117852
SPAC3A12.05c	0.694618	0.0397116	0.855297	0.0153492
SPAC3A12.06c	0.88685	-0.0224931	NA	NA
SPAC3A12.07	0.653896	0.0508142	0.51738	0.0368124
SPAC3A12.08	0.961869	0.0135926	NA	NA
SPAC3A12.09c	0.301555	0.15943	NA	NA
SPAC3A12.10	0.321545	0.0339906	NA	NA
SPAC3A12.11c	0.887822	0.0199997	0.584197	0.170263
SPAC3A12.12	0.969591	-0.00956096	0.0899357	-0.144656
SPAC3A12.13c	0.0417087	0.0833271	0.280669	0.0837344
SPAC3A12.14	0.808769	-0.0292869	0.768744	-0.0223092
SPAC3A12.15	0.96721	0.00618583	0.206427	0.23574
SPAC3A12.16c	0.788171	0.0329025	0.356515	0.267282
SPAC3A12.17c	0.602979	0.0652932	0.346123	0.100885
SPAC3A12.18	0.479411	-0.0642648	0.256726	-0.107828
SPAC3A12.19	0.912342	0.0327148	NA	NA
SPAC3C7.01c	0.986192	0.00302288	NA	NA
SPAC3C7.02c	0.874297	-0.0477524	NA	NA
SPAC3C7.03c	0.0771923	0.210643	NA	NA
SPAC3C7.04	0.781333	-0.0378908	0.318844	0.191454
SPAC3C7.05c	0.609815	-0.0925723	0.118156	-0.0987936
SPAC3C7.06c	0.980491	0.0103388	NA	NA
SPAC3C7.07c	0.982635	0.00489884	NA	NA
SPAC3C7.08c	0.80736	0.0237063	0.0444181	0.0977714
SPAC3C7.09	0.594717	-0.084247	NA	NA
SPAC3C7.10	0.00474662	0.188327	NA	NA
SPAC3C7.11c	0.979505	-0.00919434	0.533034	0.0153608
SPAC3C7.12	0.998918	0.000261648	0.445726	0.0442131
SPAC3C7.13c	0.569115	-0.0725389	NA	NA
SPAC3C7.14c	0.619891	-0.254775	0.601076	-0.173529
SPAC3F10.02c	0.825628	-0.0351998	NA	NA
SPAC3F10.03	0.925333	-0.00691035	0.100117	-0.0243122
SPAC3F10.04	0.897113	0.0179174	0.679482	0.0258219
SPAC3F10.05c	0.89509	-0.0291862	NA	NA
SPAC3F10.06c	0.979135	-0.00624248	0.773617	-0.0306246
SPAC3F10.07c	0.69726	-0.0851817	NA	NA
SPAC3F10.08c	0.329254	0.110461	0.144343	0.266643
SPAC3F10.09	0.350421	0.0874138	0.82889	-0.062447
SPAC3F10.10c	0.471397	0.070762	NA	NA
SPAC3F10.11c	0.91719	-0.0205645	0.763135	0.0449036
SPAC3F10.12c	0.575947	0.073823	NA	NA
SPAC3F10.13	0.84241	-0.0293692	0.603219	-0.0818214
SPAC3F10.15c	0.713033	0.0777971	0.234381	-0.424834
SPAC3F10.16c	0.00776468	0.22428	0.0285871	0.132917
SPAC3F10.17	4.65695e-05	0.215098	0.14506	0.171412
SPAC3F10.18c	0.281089	0.107965	NA	NA
SPAC3F10.19	0.0334931	0.146541	0.876065	-0.0723708
SPAC3G6.01	0.0836258	-0.110923	0.129441	-0.232222
SPAC3G6.02	0.98795	-0.00317792	NA	NA
SPAC3G6.03c	0.310663	-0.0828787	0.300902	0.0887672
SPAC3G6.04	0.332746	0.102012	0.341549	0.133551
SPAC3G6.05	0.672834	0.0959874	0.174253	-0.301827
SPAC3G6.06c	0.905953	0.0209532	0.66937	0.0554208
SPAC3G6.08	0.653899	-0.0846055	0.533562	-0.206477
SPAC3G6.09c	0.726744	-0.0445911	0.831672	-0.110845
SPAC3G6.10c	0.651887	0.112437	0.819982	0.140364
SPAC3G6.11	0.881351	-0.0239849	NA	NA
SPAC3G6.13c	0.887822	0.0260276	NA	NA
SPAC3G9.01	0.544049	0.0771217	NA	NA
SPAC3G9.02	0.777427	-0.0520746	NA	NA
SPAC3G9.03	0.720471	0.0320468	NA	NA
SPAC3G9.04	0.934822	-0.0255759	0.882557	-0.0424506
SPAC3G9.05	0.792623	0.0372282	0.917724	-0.0120384
SPAC3G9.06	0.855997	-0.0143161	0.153592	-0.0548542
SPAC3G9.07c	0.9889	0.0027327	NA	NA
SPAC3G9.08	0.998353	-0.000825913	NA	NA
SPAC3G9.09c	0.821932	-0.0162376	0.494351	-0.0282879
SPAC3G9.10c	0.500452	0.0585816	0.297684	-0.172875
SPAC3G9.11c	0.236435	-0.153139	0.47096	0.328334
SPAC3G9.12	0.954361	-0.0115088	0.487768	0.07522
SPAC3G9.13c	0.12306	-0.138257	0.66937	-0.578339
SPAC3G9.14	0.00431464	-0.141531	0.309749	0.141703
SPAC3G9.15c	0.0106192	0.160458	0.19488	0.38053
SPAC3G9.16c	0.465054	0.117633	0.56166	0.247733
SPAC3G9.17	0.41015	-0.143472	NA	NA
SPAC3H1.01c	0.947187	-0.00869673	0.747344	0.0699991
SPAC3H1.02c	0.239218	0.0940795	0.798462	-0.021492
SPAC3H1.03	0.667865	-0.0830975	0.620686	0.0995305
SPAC3H1.04c	0.891776	0.0189596	NA	NA
SPAC3H1.05	0.981493	0.00985986	0.210192	0.059963
SPAC3H1.06c	0.976594	0.0120243	NA	NA
SPAC3H1.07	0.000617525	0.22974	0.256606	0.0445968
SPAC3H1.08c	0.870891	-0.030525	NA	NA
SPAC3H1.09c	0.85202	0.0220717	0.300902	0.11654
SPAC3H1.10	0.0799078	-0.116861	0.247176	-0.11757
SPAC3H1.11	3.99737e-07	-0.486401	NA	NA
SPAC3H1.12c	0.991705	-0.00229795	0.476414	0.533402
SPAC3H1.13	0.56184	-0.0717571	NA	NA
SPAC3H1.14	0.755978	0.0624941	NA	NA
SPAC3H5.04	0.897113	-0.0169897	0.332791	0.255498
SPAC3H5.05c	1.0381e-10	0.283665	NA	NA
SPAC3H5.06c	0.638628	-0.0451427	0.773617	0.0715536
SPAC3H5.07	0.0512559	0.0644605	0.480208	0.0341142
SPAC3H5.08c	0.707213	0.0361558	0.754748	0.103452
SPAC3H5.09c	0.0707772	-0.153902	0.522263	-0.0542842
SPAC3H5.10	0.459075	0.0380743	0.445726	0.0928388
SPAC3H5.11	0.901203	-0.0223157	NA	NA
SPAC3H5.12c	0.689196	0.0187258	NA	NA
SPAC3H5.13	0.267347	-0.129153	0.815561	0.0544797
SPAC3H8.02	0.0657103	-0.112813	0.92134	0.00967117
SPAC3H8.03	0.883632	0.0296053	0.725659	-0.0204911
SPAC3H8.04	0.94806	0.0174497	NA	NA
SPAC3H8.05c	0.534654	-0.0421517	NA	NA
SPAC3H8.06	0.622704	-0.0514722	0.935611	0.0534252
SPAC3H8.07c	0.943583	0.0144332	0.473165	0.0400574
SPAC3H8.08c	0.692617	0.0602513	0.51738	0.285548
SPAC3H8.09c	0.275314	0.112406	NA	NA
SPAC3H8.10	0.415458	0.063002	0.110859	0.0905297
SPAC458.02c	0.284574	-0.0627291	0.180507	-0.0524664
SPAC458.03	0.911091	-0.0239889	0.950078	0.0051834
SPAC458.04c	0.942344	-0.055929	NA	NA
SPAC458.05	0.571757	-0.0571827	0.149375	-0.213373
SPAC458.06	0.807286	0.0561702	NA	NA
SPAC458.07	0.949459	-0.0100191	0.665698	0.124499
SPAC4A8.02c	0.591899	0.121731	0.995881	-0.000484226
SPAC4A8.03c	0.946486	-0.0107667	0.430712	-0.138332
SPAC4A8.04	0.158587	-0.111514	0.612677	-0.0954466
SPAC4A8.05c	0.838594	-0.0326981	0.892503	0.0772978
SPAC4A8.06c	0.594516	0.0457676	0.445726	0.48043
SPAC4A8.07c	0.00286295	-0.190014	0.725659	-0.0375749
SPAC4A8.08c	0.651828	-0.0468436	NA	NA
SPAC4A8.09c	0.546131	-0.0728783	NA	NA
SPAC4A8.10	0.84815	-0.0257958	0.867188	0.214283
SPAC4A8.11c	0.884642	0.0264684	0.099687	0.0405703
SPAC4A8.12c	0.963536	-0.0093305	0.837163	-0.0494422
SPAC4A8.13c	0.764043	0.0362042	0.447701	0.0381566
SPAC4A8.14	5.44828e-05	0.161901	0.35395	0.060736
SPAC4A8.15c	0.000148918	-0.135183	0.124613	-0.257969
SPAC4A8.16c	0.630364	0.0300108	0.189307	0.0435264
SPAC4C5.01	0.950454	-0.0134694	0.0560664	-0.251281
SPAC4C5.02c	0.995862	0.00169402	0.196854	-0.0557615
SPAC4C5.03	0.597786	-0.0696866	NA	NA
SPAC4C5.04	0.686421	-0.0609152	0.459972	0.588418
SPAC4D7.01c	0.954504	0.00919646	0.300296	0.0738457
SPAC4D7.02c	0.126829	-0.145161	0.183346	-0.450641
SPAC4D7.03	0.838594	0.0323111	NA	NA
SPAC4D7.04c	0.597786	0.050929	0.472663	0.0641741
SPAC4D7.05	0.348157	0.0432542	0.03265	0.066439
SPAC4D7.06c	0.565753	-0.0656709	0.871683	0.0363798
SPAC4D7.07c	0.925079	-0.0241507	NA	NA
SPAC4D7.08c	0.166025	-0.0600245	0.0563087	0.114228
SPAC4D7.09	0.884592	0.014853	NA	NA
SPAC4D7.10c	0.863801	0.0327213	0.526133	-0.0828971
SPAC4D7.11	0.877	-0.0209144	NA	NA
SPAC4D7.12c	0.934728	0.0132505	0.316121	0.529051
SPAC4D7.13	0.598963	0.0403861	0.668367	0.0624199
SPAC4D7.14	0.946498	-0.0177963	0.889298	0.0412404
SPAC4D7.15	0.915037	0.0704124	NA	NA
SPAC4F10.02	0.324176	-0.0856313	0.305607	-0.420302
SPAC4F10.03c	0.784529	0.0349072	0.892947	0.127223
SPAC4F10.04	0.89509	0.0215831	0.672414	0.121252
SPAC4F10.05c	0.50003	-0.0956352	0.288761	0.415939
SPAC4F10.06	0.282652	0.085899	0.82889	-0.10914
SPAC4F10.07c	0.668103	-0.0539269	NA	NA
SPAC4F10.08	0.946486	-0.0255616	NA	NA
SPAC4F10.09c	0.238104	0.0878861	0.267069	0.0815431
SPAC4F10.10c	0.636858	0.0379942	0.0433702	0.112596
SPAC4F10.11	0.867254	0.0220036	0.436893	0.0794009
SPAC4F10.12	0.717569	-0.0563221	NA	NA
SPAC4F10.13c	0.157028	0.0863487	0.489005	-0.0311628
SPAC4F10.14c	0.640897	-0.0250127	0.228879	0.0635976
SPAC4F10.15c	0.987603	-0.00272997	0.978839	0.00480153
SPAC4F10.16c	0.399794	-0.0714042	NA	NA
SPAC4F10.17	0.71284	-0.180349	NA	NA
SPAC4F10.18	0.441021	-0.0573942	0.298937	-0.109171
SPAC4F10.19c	0.521512	-0.102337	0.839457	-0.0426235
SPAC4F10.20	0.00210594	-0.316479	0.0603062	-0.418586
SPAC4F10.22	0.0102008	-0.432385	NA	NA
SPAC4F8.01	0.486679	0.0830259	0.508809	0.460343
SPAC4F8.02c	0.905375	0.0174032	0.488169	0.0408712
SPAC4F8.03	0.000911558	0.130483	0.0819898	0.128398
SPAC4F8.04	0.00751976	0.2524	0.6265	0.118377
SPAC4F8.05c	0.54563	-0.0593596	0.350485	-0.070153
SPAC4F8.06	0.780736	-0.0450686	0.669578	-0.0617817
SPAC4F8.07c	0.0047463	0.177587	0.0391462	0.164638
SPAC4F8.08	0.765272	0.190422	NA	NA
SPAC4F8.10c	0.490768	0.0674594	0.269714	-0.273591
SPAC4F8.11	0.427864	-0.0810855	NA	NA
SPAC4F8.12c	0.799592	-0.0263232	0.512721	0.0500233
SPAC4F8.13c	0.342464	-0.0825916	0.974071	0.0178177
SPAC4F8.14c	0.00223746	0.0933612	0.126467	-0.068078
SPAC4F8.15	3.1601e-09	-0.248519	0.949901	0.0313963
SPAC4G8.02c	0.948443	0.00903807	0.40146	0.105211
SPAC4G8.03c	0.879985	-0.0604209	NA	NA
SPAC4G8.04	0.523749	-0.0535559	NA	NA
SPAC4G8.05	0.988907	0.00200708	0.821202	0.0285326
SPAC4G8.06c	0.367522	0.0934266	0.385497	0.15863
SPAC4G8.07c	0.821932	-0.0323381	0.126351	0.238409
SPAC4G8.08	0.979126	0.00633535	0.633567	0.0505848
SPAC4G8.09	0.97401	0.00448246	0.049455	1.20775
SPAC4G8.10	0.995862	-0.00136334	0.386728	0.257734
SPAC4G8.11c	0.804744	-0.065457	NA	NA
SPAC4G8.12c	0.263096	-0.125389	NA	NA
SPAC4G8.13c	0.193353	-0.169638	0.989462	-0.0127945
SPAC4G9.02	0.227856	-0.114878	NA	NA
SPAC4G9.03	0.706947	0.0226481	0.174253	-0.0940091
SPAC4G9.04c	0.775395	0.0425333	0.688723	0.100511
SPAC4G9.05	0.883691	-0.0362462	NA	NA
SPAC4G9.06c	0.962459	-0.0100771	NA	NA
SPAC4G9.07	0.867254	-0.0730582	0.167061	-0.175936
SPAC4G9.08c	0.525254	0.0714082	0.981136	-0.00299847
SPAC4G9.09c	0.225411	-0.0497947	0.0157098	-0.257954
SPAC4G9.10	0.138262	-0.101919	0.76838	0.0530223
SPAC4G9.11c	0.959109	-0.0108542	0.281267	0.0637746
SPAC4G9.12	0.00223746	0.22238	0.42714	0.0696137
SPAC4G9.13c	0.953703	0.0129289	0.936986	-0.0420996
SPAC4G9.14	0.931628	0.0207244	0.855297	-0.0181579
SPAC4G9.15	0.648545	-0.0384351	0.369861	0.0837825
SPAC4G9.16c	0.981493	-0.00203794	0.736089	0.0117137
SPAC4G9.17c	0.548624	0.0617695	0.563862	0.163913
SPAC4G9.19	0.12201	-0.211728	NA	NA
SPAC4G9.20c	0.925181	-0.0171601	0.0560664	0.382154
SPAC4G9.22	0.957705	-0.0198936	NA	NA
SPAC4H3.01	0.543678	0.0676878	0.986558	-0.00166172
SPAC4H3.02c	0.412953	0.0853356	NA	NA
SPAC4H3.03c	0.340853	-0.132166	NA	NA
SPAC4H3.04c	0.935311	0.0362959	NA	NA
SPAC4H3.05	0.904979	0.0193022	0.973477	0.0425451
SPAC4H3.06	0.37605	0.106142	0.380596	0.201195
SPAC4H3.07c	0.829174	0.0299093	0.284396	-0.158558
SPAC4H3.08	0.000777495	-0.363758	NA	NA
SPAC4H3.09	0.884592	-0.0206269	0.955185	-0.025368
SPAC4H3.10c	0.905953	0.0159304	0.94455	-0.00143159
SPAC4H3.11c	0.481732	0.057447	NA	NA
SPAC4H3.13	0.932301	-0.03187	NA	NA
SPAC4H3.14c	0.759097	-0.0398039	0.416319	0.343637
SPAC4H3.16	0.94378	-0.029044	NA	NA
SPAC4H3.17	0.708364	0.374164	NA	NA
SPAC513.01c	0.980491	0.00208152	NA	NA
SPAC513.02	0.425534	-0.161583	NA	NA
SPAC513.03	0.986882	-0.0173528	NA	NA
SPAC513.05	0.000839337	-0.206967	0.0426959	-0.544926
SPAC513.06c	0.238173	-0.129344	0.103143	-0.500481
SPAC513.07	0.441014	-0.320429	0.150541	-0.316245
SPAC521.02	0.816667	-0.0274978	NA	NA
SPAC521.03	0.000804006	-0.293541	0.032131	-0.291122
SPAC521.04c	0.00216943	-0.194242	NA	NA
SPAC521.05	0.385074	0.0311322	0.149364	0.0604905
SPAC56E4.02c	0.90496	-0.0300253	NA	NA
SPAC56E4.03	1.1628e-07	-0.142891	0.0134355	-0.189845
SPAC56E4.04c	0.945797	0.0180078	0.127902	0.0569252
SPAC56E4.05	0.863219	0.0297877	0.955185	0.00544756
SPAC56E4.06c	0.957705	0.0122193	0.129452	0.0920974
SPAC56E4.07	0.160062	-0.11731	0.521391	-0.47253
SPAC56F8.02	0.609815	-0.0526745	0.79375	0.0503867
SPAC56F8.03	0.591218	0.0442967	0.0484102	0.124339
SPAC56F8.04c	0.961869	-0.00893278	0.978953	0.0555114
SPAC56F8.05c	0.654436	-0.0373611	0.0138414	-0.0961772
SPAC56F8.06c	0.977745	-0.0141901	NA	NA
SPAC56F8.07	0.899139	-0.0282016	NA	NA
SPAC56F8.08	0.348157	0.0740431	0.0332434	0.174767
SPAC56F8.09	0.412953	0.086382	0.855656	0.0183886
SPAC56F8.10	0.447734	0.0509629	0.180305	0.131819
SPAC56F8.11	0.250198	0.114549	0.527774	0.475691
SPAC56F8.12	1.66578e-31	-0.749499	NA	NA
SPAC56F8.13	0.688153	0.139004	NA	NA
SPAC56F8.14c	0.145353	0.298319	NA	NA
SPAC56F8.15	0.979135	-0.0135572	NA	NA
SPAC56F8.16	0.321517	-0.178975	NA	NA
SPAC57A10.02	0.221155	-0.0933912	0.385121	0.283808
SPAC57A10.03	0.792623	-0.0563168	0.347784	-0.0756265
SPAC57A10.04	0.61482	-0.174317	NA	NA
SPAC57A10.05c	0.263096	-0.124217	0.958277	0.0138406
SPAC57A10.06	0.984914	-0.0212949	NA	NA
SPAC57A10.07	0.9359	0.0116043	0.665247	0.0396588
SPAC57A10.08c	0.960857	-0.0138172	NA	NA
SPAC57A10.09c	0.94806	-0.0108582	0.695661	0.0329705
SPAC57A10.10c	6.74124e-06	0.190092	0.101999	0.116238
SPAC57A10.11c	0.920087	0.0141293	0.958417	-0.00553606
SPAC57A10.12c	0.80736	0.022615	0.264694	-0.0361209
SPAC57A10.14	0.814518	0.0519299	NA	NA
SPAC57A7.04c	0.441812	0.0560375	0.047955	0.0978934
SPAC57A7.05	0.00793187	-0.23838	NA	NA
SPAC57A7.06	0.00118284	0.187419	0.0574723	0.165504
SPAC57A7.07c	0.761014	-0.0431447	0.358753	-0.215108
SPAC57A7.08	0.857479	-0.0237219	0.387158	0.101486
SPAC57A7.09	0.9889	-0.0030015	NA	NA
SPAC57A7.10c	0.705726	0.0294479	0.446138	0.0130142
SPAC57A7.11	0.904244	-0.0163366	0.924473	-0.00987023
SPAC57A7.12	0.383499	0.0392906	0.701659	-0.00734518
SPAC57A7.13	0.33636	-0.0803281	0.642299	0.359321
SPAC57A7.15c	0.965216	-0.0185496	NA	NA
SPAC589.02c	0.963904	0.0121153	NA	NA
SPAC589.03c	0.134751	0.165344	NA	NA
SPAC589.04	0.89974	-0.0324281	0.691261	-0.020663
SPAC589.05c	0.324996	0.11011	0.658272	0.0614145
SPAC589.06c	0.24499	0.102182	0.289776	0.0687667
SPAC589.07c	0.458841	-0.129058	NA	NA
SPAC589.08c	0.915059	0.0297835	NA	NA
SPAC589.09	0.438876	0.0992135	0.357971	0.320635
SPAC589.10c	0.948319	0.0066279	NA	NA
SPAC589.11	0.963536	-0.0412529	NA	NA
SPAC589.12	0.294659	-0.065858	0.754748	-0.0476686
SPAC5D6.01	0.0965294	0.0818888	NA	NA
SPAC5D6.02c	0.645302	0.0980663	NA	NA
SPAC5D6.04	0.94956	-0.0162846	0.565558	0.0896446
SPAC5D6.05	0.958474	-0.0102226	NA	NA
SPAC5D6.06c	0.98795	-0.00479807	NA	NA
SPAC5D6.07c	0.882758	0.0365729	NA	NA
SPAC5D6.08c	0.484461	0.139356	NA	NA
SPAC5D6.09c	0.950691	-0.0170432	0.692257	-0.142167
SPAC5D6.12	0.857331	-0.030265	NA	NA
SPAC5D6.13	0.540676	-0.0494006	0.871683	-0.0379147
SPAC5H10.01	0.491546	0.102478	NA	NA
SPAC5H10.02c	0.173367	-0.26415	NA	NA
SPAC5H10.03	5.03533e-21	-0.215298	0.0306469	-0.234652
SPAC5H10.04	0.826339	-0.0588724	NA	NA
SPAC5H10.05c	0.961869	-0.0164105	0.712359	-0.101001
SPAC5H10.06c	0.137481	-0.109881	0.959331	-0.0013528
SPAC5H10.07	0.996499	-0.00548447	NA	NA
SPAC5H10.08c	0.98521	0.0029817	0.997154	-0.000572899
SPAC5H10.09c	0.700989	-0.060307	0.915549	0.0575392
SPAC5H10.10	0.538519	0.0720167	0.39911	-0.186224
SPAC5H10.11	0.611246	-0.192543	NA	NA
SPAC5H10.12c	0.695475	0.0474352	0.70573	0.126348
SPAC5H10.13c	4.56155e-05	-0.19221	0.0847958	-0.259695
SPAC607.02c	0.315632	0.117049	0.955185	0.0439011
SPAC607.03c	0.838594	-0.0190789	0.199928	0.053479
SPAC607.04	0.89685	0.0204028	0.462005	-0.13637
SPAC607.05	0.934822	0.00965317	0.0998522	0.0690651
SPAC607.06c	0.132348	0.113506	0.457355	-0.26256
SPAC607.07c	0.76335	0.0389238	NA	NA
SPAC607.08c	0.908196	-0.0189059	NA	NA
SPAC607.09c	0.604954	0.0894294	NA	NA
SPAC607.10	0.0129356	-0.205335	NA	NA
SPAC630.03	0.877	-0.0156667	0.047955	-0.0757539
SPAC630.04c	0.00661	-0.292763	NA	NA
SPAC630.05	0.35729	-0.106917	NA	NA
SPAC630.06c	0.893965	-0.0281287	0.889355	-0.034272
SPAC630.07c	0.174674	-0.145174	NA	NA
SPAC630.08c	0.969901	0.00392491	0.691862	0.0448682
SPAC630.09c	0.745248	-0.0423067	0.826618	0.0137204
SPAC630.10	0.317106	-0.111864	NA	NA
SPAC630.11	0.61113	0.0876357	NA	NA
SPAC630.12	0.735776	0.0440293	0.13848	0.150343
SPAC630.13c	0.998108	0.000774764	0.699454	-0.0418118
SPAC630.14c	0.999086	-0.000156155	0.392397	-0.0892825
SPAC630.15	0.807286	-0.118878	NA	NA
SPAC631.01c	0.260153	-0.0639942	0.371516	-0.0306757
SPAC631.02	0.349918	0.097866	0.312159	0.168758
SPAC637.03	0.716873	-0.203334	0.82889	0.444773
SPAC637.04	0.694905	0.0517521	0.468171	-0.0561998
SPAC637.05c	0.93619	-0.00645156	0.330084	0.0201772
SPAC637.06	0.203527	0.0871156	0.55925	0.386794
SPAC637.07	0.998918	-0.000176145	0.208955	0.0382933
SPAC637.08	0.165201	0.0960037	0.385392	0.138433
SPAC637.09	0.56851	0.0607284	0.195642	0.16416
SPAC637.10c	0.92065	0.0122304	0.90084	0.00627939
SPAC637.11	0.0620601	0.136019	NA	NA
SPAC637.12c	0.810723	0.033259	NA	NA
SPAC637.13c	0.926694	-0.0170204	0.90673	0.00657554
SPAC644.04	0.429664	-0.0713613	0.51738	0.0866163
SPAC644.05c	0.576625	0.0930757	0.117978	0.0862093
SPAC644.06c	0.0648011	-0.121968	NA	NA
SPAC644.07	0.695475	0.0439177	NA	NA
SPAC644.08	0.414978	-0.0770699	0.728031	-0.0396367
SPAC644.09	0.738965	0.0402049	0.488707	-0.0844096
SPAC644.10	0.953275	-0.0201894	0.889355	-0.020358
SPAC644.11c	0.534654	-0.0596781	0.197178	0.331098
SPAC644.12	0.614262	0.0422155	0.669748	0.280866
SPAC644.13c	0.363941	0.0976743	0.431075	0.0687861
SPAC644.14c	0.273189	0.0984657	0.629417	0.247963
SPAC644.15	0.957705	0.00598144	0.572514	0.0465314
SPAC644.16	0.0527321	-0.0845874	0.181902	0.175363
SPAC644.17c	0.920822	-0.0141981	0.636282	-0.2663
SPAC644.18c	0.347827	0.0902989	0.70573	-0.076206
SPAC652.01	0.952186	-0.0193258	NA	NA
SPAC664.01c	0.536424	-0.0601735	NA	NA
SPAC664.02c	0.810867	0.0313412	0.918967	0.0204349
SPAC664.03	0.919669	-0.0105538	0.281267	0.0560202
SPAC664.04c	0.71284	0.0274889	NA	NA
SPAC664.05	0.780319	0.0214607	0.150541	0.0294715
SPAC664.06	1.19616e-07	0.256413	0.0217794	0.182315
SPAC664.07c	0.26607	-0.136379	NA	NA
SPAC664.08c	0.0171043	0.254913	0.189118	0.163593
SPAC664.09	0.609815	0.051978	0.247176	0.0689435
SPAC664.10	0.945346	0.0126161	0.245874	-0.124025
SPAC664.11	0.981493	0.00493392	0.100117	-0.0719257
SPAC664.12c	0.939373	0.039069	0.380596	-0.425975
SPAC664.13	0.781333	-0.0901967	NA	NA
SPAC664.14	0.535833	-0.0523153	0.360578	0.267982
SPAC664.15	0.939373	-0.0164334	0.82889	0.0148488
SPAC683.02c	4.60952e-06	0.315635	0.867188	0.0312632
SPAC688.02c	0.55208	-0.0778604	NA	NA
SPAC688.03c	0.115594	-0.236262	0.469463	-0.119766
SPAC688.04c	0.73695	-0.0736532	0.75614	-0.0141082
SPAC688.06c	0.797777	0.0562401	NA	NA
SPAC688.07c	0.850187	-0.0259222	0.699651	-0.0599992
SPAC688.08	0.829982	-0.033361	NA	NA
SPAC688.09	0.867254	0.0243943	0.924148	0.0232479
SPAC688.10	0.852292	0.0312236	NA	NA
SPAC688.11	0.574532	-0.0438649	0.633213	-0.0224997
SPAC688.12c	0.926692	0.0147637	0.76838	0.0549493
SPAC688.13	0.986697	-0.00632805	NA	NA
SPAC688.14	0.884641	0.0252004	NA	NA
SPAC688.16	0.911373	-0.0435228	NA	NA
SPAC694.02	0.561702	-0.0429258	0.211459	0.0473555
SPAC694.03	0.301358	-0.118759	0.11728	-0.584901
SPAC694.04c	0.257253	-0.0813306	0.0778007	-0.0857488
SPAC694.05c	0.255888	-0.0575106	0.183378	0.135004
SPAC694.06c	0.966632	0.00904478	NA	NA
SPAC6B12.02c	0.700447	0.0765225	NA	NA
SPAC6B12.04c	0.785623	-0.0306981	0.156804	-0.101665
SPAC6B12.05c	0.441706	-0.0861701	0.648948	0.050762
SPAC6B12.06c	0.981493	0.00874297	NA	NA
SPAC6B12.07c	0.380533	-0.0652821	0.0903232	0.257737
SPAC6B12.08	0.543453	-0.0771339	NA	NA
SPAC6B12.09	0.000114908	0.18564	0.539184	-0.0515146
SPAC6B12.10c	0.215458	0.105436	0.247176	0.182475
SPAC6B12.11	0.752782	-0.0398456	NA	NA
SPAC6B12.12	0.628163	-0.0276245	0.0565377	0.100212
SPAC6B12.13	0.636858	-0.0659852	NA	NA
SPAC6B12.14c	0.226274	0.117313	NA	NA
SPAC6B12.15	0.853577	0.0127562	0.301411	-0.0337316
SPAC6B12.16	0.926694	0.0789015	NA	NA
SPAC6B12.18	0.261554	-0.193967	0.905366	-0.0579699
SPAC6B12.19	0.932949	0.0485312	0.316288	0.15598
SPAC6C3.02c	0.592509	0.0656594	0.924473	0.0205017
SPAC6C3.04	0.0886346	-0.0860055	0.099687	-0.12648
SPAC6C3.05	0.38713	-0.218359	NA	NA
SPAC6C3.06c	0.82421	0.0259243	0.899266	0.012197
SPAC6C3.07	0.741631	-0.084138	NA	NA
SPAC6C3.08	0.362482	0.124322	0.755861	0.0216865
SPAC6C3.09	0.586631	0.0859042	0.196984	0.130365
SPAC6F12.02	0.550995	-0.055831	NA	NA
SPAC6F12.03c	0.722995	-0.0567968	0.378681	-0.0677649
SPAC6F12.04	0.172901	-0.116712	0.900327	-0.141599
SPAC6F12.05c	0.653005	-0.0586964	0.75324	-0.198598
SPAC6F12.06	0.883691	0.0292896	0.954852	0.00700363
SPAC6F12.07	0.94806	-0.0107971	0.375688	0.0767927
SPAC6F12.08c	0.945797	0.0115754	0.616652	-0.107066
SPAC6F12.09	0.530716	-0.0822996	NA	NA
SPAC6F12.10c	0.9889	0.00155516	0.212738	-0.0292696
SPAC6F12.11c	0.56493	-0.0590777	NA	NA
SPAC6F12.12	0.574699	-0.0630317	NA	NA
SPAC6F12.13c	0.983542	0.00312176	0.131846	-0.103397
SPAC6F12.14	0.410334	0.0800986	NA	NA
SPAC6F12.15c	0.91325	-0.0279563	0.982964	-0.00327257
SPAC6F12.16c	0.0552924	0.120352	0.385877	0.0398675
SPAC6F12.17	0.534679	0.0476984	0.488663	0.1636
SPAC6F6.01	0.775349	-0.0447823	NA	NA
SPAC6F6.02c	0.158778	0.150166	NA	NA
SPAC6F6.03c	0.00101025	0.313277	0.0383528	0.23476
SPAC6F6.04c	0.566087	-0.0823023	NA	NA
SPAC6F6.05	0.693451	-0.0516656	0.251307	0.25976
SPAC6F6.06c	0.792887	-0.052013	0.159036	0.204087
SPAC6F6.07c	0.939373	-0.0072281	0.3932	0.0382597
SPAC6F6.08c	0.836336	-0.0475362	NA	NA
SPAC6F6.09	0.536424	-0.0996916	NA	NA
SPAC6F6.10c	0.986697	0.00193238	0.26473	-0.0375475
SPAC6F6.11c	0.935461	0.0139819	0.648948	-0.0223074
SPAC6F6.12	0.914163	-0.0156422	0.274597	0.167817
SPAC6F6.13c	0.9889	0.00221441	NA	NA
SPAC6F6.15	0.919669	-0.0154498	0.419401	0.0127919
SPAC6F6.16c	0.706947	-0.0499158	NA	NA
SPAC6F6.17	0.694021	-0.0332248	0.852207	0.170702
SPAC6F6.19	0.416131	-0.126874	NA	NA
SPAC6G10.02c	0.89509	0.0152577	0.209888	0.328922
SPAC6G10.03c	0.969591	0.0142193	0.0751098	0.490858
SPAC6G10.04c	0.8614	-0.0155833	0.494351	0.026828
SPAC6G10.05c	0.309169	-0.063909	0.889355	0.0256471
SPAC6G10.06	0.947122	-0.0241166	NA	NA
SPAC6G10.07	0.988119	-0.00146373	0.363926	0.0784681
SPAC6G10.08	0.969591	-0.00577991	0.561147	-0.0625109
SPAC6G10.09	0.636858	0.0335421	0.662673	-0.0173845
SPAC6G10.10c	0.610786	0.0739735	NA	NA
SPAC6G10.11c	0.506201	0.0495807	NA	NA
SPAC6G10.12c	0.777693	0.112355	NA	NA
SPAC6G9.01c	0.491546	0.0868804	NA	NA
SPAC6G9.02c	0.357648	0.0878754	0.0565377	0.226118
SPAC6G9.03c	0.9889	-0.00326618	NA	NA
SPAC6G9.04	0.604954	-0.0683857	NA	NA
SPAC6G9.05	0.662107	0.0646583	NA	NA
SPAC6G9.06c	0.911091	0.0261953	0.773617	0.311298
SPAC6G9.07c	0.374408	-0.0898777	0.908523	-0.0165176
SPAC6G9.08	0.501433	0.0614345	0.986558	-0.00252579
SPAC6G9.09c	0.764098	0.0209076	NA	NA
SPAC6G9.10c	0.362482	0.0769814	0.0565377	0.314255
SPAC6G9.11	0.620555	0.0545973	0.486356	0.0569108
SPAC6G9.12	0.89685	-0.0190621	0.867097	-0.0127756
SPAC6G9.13c	0.552669	0.180135	NA	NA
SPAC6G9.14	0.995862	0.00134239	0.614057	-0.07893
SPAC6G9.15c	0.552787	-0.0700835	0.124613	0.694061
SPAC6G9.16c	0.9889	0.00388433	NA	NA
SPAC732.01	0.802687	0.0480493	0.620686	0.439064
SPAC732.02c	0.68046	-0.043864	0.51148	0.0966855
SPAC750.01	0.722129	0.279045	NA	NA
SPAC750.02c	0.905375	-0.112808	NA	NA
SPAC750.05c	0.100584	0.298023	NA	NA
SPAC750.06c	0.0631263	0.280526	NA	NA
SPAC750.07c	0.0218634	0.651165	NA	NA
SPAC750.08c	1.01524e-11	2.38185	NA	NA
SPAC767.01c	0.0201894	-0.0886105	0.322569	0.0300387
SPAC7D4.02c	0.513124	-0.0575743	0.995162	0.00233455
SPAC7D4.03c	0.937222	-0.0173216	NA	NA
SPAC7D4.04	0.999403	0.000154545	0.533352	0.225307
SPAC7D4.05	0.286418	-0.146596	NA	NA
SPAC7D4.06c	0.736037	0.0477634	NA	NA
SPAC7D4.07c	0.975003	-0.0125423	0.301411	-0.191233
SPAC7D4.08	0.180835	-0.201987	NA	NA
SPAC7D4.09c	0.693296	0.0563466	NA	NA
SPAC7D4.10	0.816667	-0.0301282	0.917724	0.00678128
SPAC7D4.11c	0.92772	-0.0159072	0.822709	-0.0277688
SPAC7D4.12c	0.884697	0.023788	NA	NA
SPAC7D4.13c	0.96721	-0.0187327	NA	NA
SPAC7D4.14c	0.727958	-0.0433987	NA	NA
SPAC7D4.15c	0.934822	0.0231774	NA	NA
SPAC806.02c	0.139005	0.108873	0.459082	-0.189069
SPAC806.03c	0.838597	0.0191892	0.358753	0.0472696
SPAC806.04c	0.00131669	-0.193006	0.049455	-0.259095
SPAC806.05	0.426671	0.105499	NA	NA
SPAC806.06c	0.932949	0.0117669	0.391643	0.0889206
SPAC806.07	0.589865	-0.0522411	0.276149	-0.0300524
SPAC806.08c	0.534679	-0.142367	NA	NA
SPAC806.11	0.0248311	-0.428628	NA	NA
SPAC821.03c	0.0865722	-0.108385	0.267069	-0.27286
SPAC821.04c	0.84241	-0.0465833	NA	NA
SPAC821.05	0.2905	0.0392437	0.0529674	0.0659314
SPAC821.06	0.845273	0.0261703	0.369462	0.227654
SPAC821.07c	0.370544	-0.0932169	NA	NA
SPAC821.08c	0.273189	0.175667	NA	NA
SPAC821.09	0.751357	0.0631157	0.49243	0.0924635
SPAC821.10c	0.34055	0.109303	0.959331	0.0110519
SPAC821.11	0.0360289	0.105858	0.276375	0.05952
SPAC821.12	0.853577	0.0197513	0.478122	0.152142
SPAC821.13c	0.441504	-0.0853383	NA	NA
SPAC823.02	0.548624	-0.281271	NA	NA
SPAC823.03	0.659218	-0.141515	0.124046	-0.182294
SPAC823.04	0.0466382	0.178602	NA	NA
SPAC823.05c	0.816667	-0.0393439	0.552425	0.208596
SPAC823.06	0.967734	0.0133955	0.18239	0.11902
SPAC823.07	0.911746	0.0177753	NA	NA
SPAC823.08c	0.000504568	0.219783	0.176608	0.12295
SPAC823.09c	0.543244	-0.0810348	NA	NA
SPAC823.10c	0.689143	-0.0602504	0.95559	-0.0254029
SPAC823.11	0.953703	-0.0152767	0.660394	-0.0361287
SPAC823.12	0.68046	0.053516	0.385253	0.071138
[truncated: 5,454 more rows]
