# Supplementary material for: Pyruvate kinase variant of fission yeast tunes carbon metabolism, cell regulation, growth and stress resistance
Source: Mol Syst Biol. 2020 Apr 22;16(4):e9270. doi: 10.15252/msb.20199270 (PMC7175467; doi:10.15252/msb.20199270)
Supplement: Supplementary file 6 — Dataset EV5 [file MSB-16-e9270-s006.xlsx]

## Sheet: Contents
Dataset EV5
Name	Description
Carbon Source screen	Summary statistics of growth rates of A- and T-strain on various carbon sources

## Sheet: EV5
background	starterglucose	csource	A-strain (h-) mean	T-strain (h-) mean	A-strain (h-) stdev	T-strain (h-) stdev
EMM	FALSE	fructose	0.109594	0.100506	0.0081102	0.00927688
EMM	FALSE	galactose	0.00235865	0.00173238	0.000883718	0.000276923
EMM	FALSE	glucose	0.125122	0.117285	0.00393275	0.00382518
EMM	FALSE	glutamate	0.00227883	0.00174632	0.00095398	0.000356394
EMM	FALSE	glutamine	0.00310109	0.00192011	0.001636	0.000314199
EMM	FALSE	glycerol	0.00287757	0.00230076	0.000638918	0.000249713
EMM	FALSE	maltose	0.0674733	0.0597699	0.00409241	0.00151178
EMM	FALSE	mannose	0.0230217	0.0216462	0.002004	0.00453136
EMM	FALSE	negative	0.00294241	0.00267777	0.000762767	0.000705702
EMM	FALSE	pectin	0.00234877	0.00171075	0.00118173	0.000371972
EMM	FALSE	raffinose	0.0561912	0.0541585	0.00246915	0.00195672
EMM	FALSE	sucrose	0.113894	0.104111	0.00355821	0.0107445
EMM	TRUE	fructose	0.112533	0.10007	0.00371227	0.0124774
EMM	TRUE	galactose	0.0131152	0.0132703	0.00112485	0.00106306
EMM	TRUE	glucose	0.130492	0.120739	0.00528962	0.00590955
EMM	TRUE	glutamate	0.0122315	0.013207	0.00102938	0.00123163
EMM	TRUE	glutamine	0.0156016	0.0161759	0.00104278	0.00189094
EMM	TRUE	glycerol	0.0148905	0.0143645	0.00130081	0.000961722
EMM	TRUE	maltose	0.0673271	0.0663566	0.00107851	0.00741399
EMM	TRUE	mannose	0.0249812	0.0253492	0.00132281	0.00182714
EMM	TRUE	negative	0.0156274	0.0157694	0.00174861	0.00122746
EMM	TRUE	pectin	0.00680368	0.00822024	0.000488157	0.00199203
EMM	TRUE	raffinose	0.0654271	0.0652136	0.00211652	0.00346898
EMM	TRUE	sucrose	0.10929	0.104599	0.00866747	0.00640593
YE	FALSE	fructose	0.144749	0.125018	0.00687279	0.00166768
YE	FALSE	galactose	0.00200069	0.00108473	0.00128681	0.000103273
YE	FALSE	glucose	0.160113	0.142502	0.00580099	0.00560835
YE	FALSE	glutamate	0.000987686	0.000730507	0.000587666	0.000121308
YE	FALSE	glutamine	0.00149021	0.000982324	0.000870818	0.000118372
YE	FALSE	glycerol	0.00169075	0.0010022	0.00111741	5.72885e-05
YE	FALSE	maltose	0.115778	0.108242	0.0021493	0.00378276
YE	FALSE	mannose	0.018223	0.0202689	0.00196488	0.0022957
YE	FALSE	negative	0.00328829	0.00246611	0.0014574	0.00141213
YE	FALSE	pectin	0.00129273	0.000927302	0.000872455	4.97815e-05
YE	FALSE	raffinose	0.0824738	0.0810303	0.00353395	0.0036156
YE	FALSE	sucrose	0.158774	0.14125	0.00499787	0.00944233
YE	TRUE	fructose	0.146204	0.130577	0.00253959	0.003615
YE	TRUE	galactose	0.0190833	0.0184227	0.00147847	0.00101054
YE	TRUE	glucose	0.15698	0.143596	0.00450141	0.00438424
YE	TRUE	glutamate	0.0125333	0.00553432	0.00102983	0.00198373
YE	TRUE	glutamine	0.0227284	0.0130994	0.000758226	0.00232336
YE	TRUE	glycerol	0.0244055	0.01868	0.000573099	0.000878578
YE	TRUE	maltose	0.117359	0.113141	0.00534268	0.00278288
YE	TRUE	mannose	0.0299175	0.0300246	0.00210057	0.00231269
YE	TRUE	negative	0.0248157	0.0244925	0.000840533	0.00100247
YE	TRUE	pectin	0.00913322	0.0061808	0.000533263	0.000858048
YE	TRUE	raffinose	0.0897753	0.0914375	0.0121451	0.00598977
YE	TRUE	sucrose	0.151252	0.143899	0.0113776	0.00302276
