# Supplementary material for: Pyruvate kinase variant of fission yeast tunes carbon metabolism, cell regulation, growth and stress resistance
Source: Mol Syst Biol. 2020 Apr 22;16(4):e9270. doi: 10.15252/msb.20199270 (PMC7175467; doi:10.15252/msb.20199270)
Supplement: Supplementary file 7 — Dataset EV6 [file MSB-16-e9270-s007.xlsx]

## Sheet: Contents
Dataset EV6
Name	Description
Nitrogen Source screen	Growth rates of A- and T-strain on various carbon sources

## Sheet: EV6
compound	A-strain (h-)	T-strain (h-)
Acetamide	0.0159157	0.0147176
Adenine	0.0214329	0.0266105
Adenosine	0.0264343	0.026281
Agmatine	0.00999594	0.0106689
Ala-Asp	0.0367306	0.0395108
Ala-Gln	0.0464041	0.045712
Ala-Glu	0.0404563	0.0404882
Ala-Gly	0.0263648	0.0256248
Ala-His	0.0194412	0.0195756
Ala-Leu	0.0341466	0.0333985
Ala-Thr	0.0309681	0.0318055
Allantoin	0.0446071	0.041709
Alloxan	0.0097591	0.0087004
Ammonia	0.0389913	0.03702
Biuret	0.00844935	0.00857258
Cytidine	0.0434566	0.0403499
Cytosine	0.00657436	0.00557198
D-Alanine	0.0342677	0.0331768
D-Asparagine	0.0150851	0.00998837
D-Aspartic acid	0.00728226	0.00708687
D-Galactosamine	0.012568	0.0119363
D-Glucosamine	0.00813793	0.00791029
D-Glutamic acid	0.00754654	0.00778441
D-Lysine	0.00828624	0.00838315
D-Mannosamine	0.00787197	0.00706112
D-Serine	0.0350877	0.0359987
D-Valine	0.00902671	0.00866656
D;L-Lactamide	0.00890007	0.00825781
D;L-a-Amino-Caprylic acid	0.00115858	0.00769055
D;L-a-Amino-N-Butyric acid	0.0222608	0.018904
Ethanolamine	0.00871522	0.00832929
Ethylamine	0.00925144	0.00827955
Ethylenediamine	0.00650839	0.00633043
Formamide	0.0389556	0.037345
Glucuronamide	0.0136214	0.0117764
Gly-Asn	0.0363579	0.0372488
Gly-Gln	0.0306905	0.0325798
Gly-Glu	0.0237117	0.0254809
Gly-Met	0.00834223	0.00775124
Glycine	0.00496736	0.00555269
Guanine	0.0357883	0.0302307
Guanosine	0.0348379	0.0288895
Histamine	0.00844447	0.00802413
Hydroxylamine	0.00672312	0.00579495
Inosine	0.0218672	0.0208825
L-Alanine	0.0332986	0.0328012
L-Arginine	0.0502005	0.045777
L-Asparagine	0.0380342	0.0399793
L-Aspartic acid	0.0373797	0.0362793
L-Citrulline	0.0261216	0.0227651
L-Cysteine	0.0217988	0.0486866
L-Glutamic acid	0.0349821	0.0337395
L-Glutamine	0.0452789	0.0442396
L-Histidine	0.00744897	0.00565811
L-Homoserine	0.00699339	0.00537345
L-Isoleucine	0.0292969	0.0288769
L-Leucine	0.0161949	0.0211005
L-Lysine	0.00428191	0.00415039
L-Methionine	0.00637161	0.00552127
L-Ornithine	0.0413071	0.0399706
L-Phenylalanine	0.0216548	0.0106485
L-Proline	0.0309623	0.0315454
L-Pyroglutamic acid	0.0404965	0.0379915
L-Serine	0.026023	0.0248793
L-Threonine	0.0161292	0.0171319
L-Tryptophan	0.0138922	0.0168475
L-Tyrosine	0.011378	0.00439786
L-Valine	0.0228163	0.0218248
Met-Ala	0.0223845	0.0183458
Methylamine	0.00645691	0.00601177
N-Acetyl-D-Galactosamine	0.0089143	0.00602065
N-Acetyl-D-Glucosamine	0.0350219	0.0358137
N-Acetyl-D-Mannosamine	0.00597258	0.00636513
N-Acetyl-L-Glutamic acid	0.0163313	0.0142852
N-Amylamine	0.00898909	0.00764608
N-Butylamine	0.00672723	0.00625763
N-Phthaloyl-L-Glutamic acid	0.0138591	0.0124809
Nitrate	0.00809453	0.00808884
Nitrite	0.00782155	0.00817824
Parabanic acid	0.0251975	0.0241633
Putrescine	0.0409677	0.0395721
Thymidine	0.00625951	0.00722995
Thymine	0.00653133	0.00619295
Tyramine	0.00699249	0.00601188
Uracil	0.0384775	0.0336599
Urea	0.0430489	0.0428005
Uric acid	0.0350047	0.032632
Uridine	0.0403035	0.0399415
Xanthine	0.024907	0.0203701
Xanthosine	0.059629	0.0522122
a-Amino-N-Valeric acid	0.00828599	0.00794511
b-Phenylethylamine	0.00560788	0.00584623
d-Amino-N-Valeric acid	0.00638528	0.00641035
e-Amino-N-Caproic acid	0.00975081	0.00976156
g-Amino-N-Butyric acid	0.0394565	0.0380974
